# Supplementary material for: miR-431 secreted by human vestibular schwannomas increases the mammalian inner ear’s vulnerability to noise trauma
Source: Front Neurol. 2023 Oct 9;14:1268359. doi: 10.3389/fneur.2023.1268359 (PMC10598552; doi:10.3389/fneur.2023.1268359)
Supplement: Supplementary file 1 [file Table_1.XLSX]

## Sheet: DESeq2 results
miRNA	baseMean	log2FoldChange (poor hearing/ good hearing)	lfcSE	stat	pvalue	padj
hsa-let-7a-3p	71.0181	-0.234358	0.239032	-0.980448	0.326865	0.99879			baseMean	mean of normalized counts for all samples
hsa-let-7a-5p	39005.1	-0.0761119	0.127127	-0.598706	0.549369	0.99879			log2FoldChange	log2 fold change (MAP): condition poor vs good hearing
hsa-let-7b-3p	230.891	-0.182095	0.189388	-0.961496	0.336303	0.99879			lfcSE	standard error: condition poor vs good hearing
hsa-let-7b-5p	8935.37	-0.219823	0.164116	-1.33943	0.18043	0.99879			stat	Wald statistic: condition poor vs good hearing
hsa-let-7c-5p	5033.79	-0.00538005	0.271816	-0.019793	0.984208	0.99879			pvalue	Wald test p-value: condition poor vs good hearing
hsa-let-7d-3p	649.335	-0.100257	0.198393	-0.505343	0.613318	0.99879			padj	BH adjusted p-values
hsa-let-7d-5p	973.761	-0.0908757	0.163346	-0.556339	0.577979	0.99879
hsa-let-7e-3p	33.7889	-0.0679412	0.228936	-0.296769	0.766643	0.99879
hsa-let-7e-5p	3777.01	-0.20629	0.189139	-1.09068	0.275414	0.99879
hsa-let-7f-1-3p	21.3206	-0.153465	0.279902	-0.54828	0.583499	0.99879
hsa-let-7f-2-3p	14.2115	-0.117945	0.271525	-0.434378	0.664014	0.99879
hsa-let-7f-5p	30168.2	0.0372034	0.151567	0.245458	0.806102	0.99879
hsa-let-7g-5p	2424.14	0.0532843	0.154568	0.344731	0.730297	0.99879
hsa-let-7i-3p	27.6918	-0.0584195	0.293137	-0.199291	0.842035	0.99879
hsa-let-7i-5p	17700.2	0.00536709	0.202881	0.0264544	0.978895	0.99879
hsa-miR-100-3p	55.4679	-0.350332	0.287926	-1.21674	0.223702	0.99879
hsa-miR-100-5p	31640.8	-0.0464368	0.245215	-0.189372	0.849801	0.99879
hsa-miR-101-3p	1187.03	-0.209327	0.21543	-0.971668	0.331216	0.99879
hsa-miR-103a-3p	1909.37	-0.0616163	0.18237	-0.337864	0.735466	0.99879
hsa-miR-106a-5p	15.8569	0.186869	0.212894	0.877757	0.380076	0.99879
hsa-miR-106b-3p	130.829	0.113533	0.164404	0.690574	0.489833	0.99879
hsa-miR-106b-5p	51.9953	0.259906	0.262129	0.99152	0.321432	0.99879
hsa-miR-107	222.144	0.092903	0.157628	0.589382	0.555605	0.99879
hsa-miR-10a-5p	2625.38	0.0266678	0.284149	0.0938514	0.925227	0.99879
hsa-miR-10b-5p	8371.2	0.216302	0.268756	0.804826	0.42092	0.99879
hsa-miR-1180-3p	64.6622	-0.0701323	0.191027	-0.367133	0.71352	0.99879
hsa-miR-1185-1-3p	27.2166	0.0685115	0.290058	0.2362	0.813278	0.99879
hsa-miR-1197	5.07778	-0.0369666	0.151611	-0.243824	0.807367	0.99879
hsa-miR-122-5p	101.599	0.546294	0.278753	1.95978	0.050022	0.99879
hsa-miR-1228-3p	8.26761	-0.0335171	0.18736	-0.178891	0.858023	0.99879
hsa-miR-1246	1133.94	0.317058	0.293198	1.08138	0.279529	0.99879
hsa-miR-1247-5p	5.81386	-0.0651801	0.148664	-0.438439	0.661068	0.99879
hsa-miR-1249-3p	17.3209	0.0193126	0.252196	0.0765776	0.93896	0.99879
hsa-miR-125a-3p	37.0326	0.113723	0.225819	0.5036	0.614543	0.99879
hsa-miR-125a-5p	7615.33	-0.0209503	0.194048	-0.107965	0.914024	0.99879
hsa-miR-125b-1-3p	1760.66	0.174605	0.262519	0.665113	0.505978	0.99879
hsa-miR-125b-2-3p	924.557	-0.0555157	0.275236	-0.201702	0.840149	0.99879
hsa-miR-125b-5p	7458.4	0.0361808	0.2055	0.176063	0.860245	0.99879
hsa-miR-126-3p	524.675	0.104369	0.252218	0.413804	0.679017	0.99879
hsa-miR-126-5p	2713.09	0.116331	0.28389	0.409774	0.681971	0.99879
hsa-miR-1260a	215.216	0.068036	0.243933	0.278913	0.780311	0.99879
hsa-miR-1260b	217.886	0.0655633	0.229566	0.285597	0.775187	0.99879
hsa-miR-127-3p	41328.5	0.223522	0.180339	1.23945	0.215178	0.99879
hsa-miR-127-5p	69.5633	-0.0604495	0.255265	-0.236811	0.812803	0.99879
hsa-miR-1271-5p	33.0199	-0.133147	0.293196	-0.454122	0.649741	0.99879
hsa-miR-128-1-5p	3.95426	-0.474319	0.201322	-2.35602	0.0184719	0.909743
hsa-miR-128-3p	731.942	0.0844229	0.221126	0.381787	0.70262	0.99879
hsa-miR-1285-3p	20.6095	-0.318816	0.275165	-1.15863	0.246605	0.99879
hsa-miR-1287-5p	5.12853	-0.0929631	0.175842	-0.528673	0.597032	0.99879
hsa-miR-1296-5p	32.0662	-0.369509	0.215936	-1.7112	0.0870445	0.99879
hsa-miR-1299	5.09782	0.0641749	0.152015	0.422161	0.672907	0.99879
hsa-miR-1301-3p	16.8885	-0.282403	0.294386	-0.959296	0.33741	0.99879
hsa-miR-1304-3p	30.2286	0.0503821	0.234389	0.21495	0.829806	0.99879
hsa-miR-1307-3p	186.448	-0.124971	0.183127	-0.682431	0.494966	0.99879
hsa-miR-1307-5p	509.997	-0.122616	0.182804	-0.67075	0.50238	0.99879
hsa-miR-130a-3p	787.611	-0.016906	0.195167	-0.0866235	0.930971	0.99879
hsa-miR-130b-3p	197.362	-0.327054	0.191061	-1.71178	0.0869374	0.99879
hsa-miR-130b-5p	46.7955	0.0198747	0.278249	0.0714278	0.943057	0.99879
hsa-miR-132-3p	147.214	0.0804488	0.20909	0.384756	0.700418	0.99879
hsa-miR-133a-3p	103.491	0.429113	0.29542	1.45255	0.146347	0.99879
hsa-miR-134-5p	463.257	0.186247	0.229342	0.812094	0.416738	0.99879
hsa-miR-1343-3p	7.06219	0.0648727	0.146182	0.443779	0.657202	0.99879
hsa-miR-136-3p	854.665	-0.183527	0.197007	-0.931576	0.351556	0.99879
hsa-miR-136-5p	125.994	-0.603864	0.235938	-2.55942	0.0104847	0.909743
hsa-miR-137	11.2868	6.10653e-05	0.166175	0.000367476	0.999707	0.999707
hsa-miR-138-1-3p	178.165	0.0767813	0.289695	0.265042	0.790977	0.99879
hsa-miR-138-5p	915.094	0.0318147	0.290233	0.109618	0.912713	0.99879
hsa-miR-139-5p	244.107	-0.323713	0.295274	-1.09631	0.272942	0.99879
hsa-miR-140-3p	2077.5	-0.315416	0.271758	-1.16065	0.245784	0.99879
hsa-miR-140-5p	48.5843	-0.349828	0.295349	-1.18446	0.236232	0.99879
hsa-miR-142-3p	83.5069	-0.116013	0.294958	-0.393321	0.694082	0.99879
hsa-miR-142-5p	1749.57	0.0283082	0.289581	0.0977556	0.922126	0.99879
hsa-miR-143-3p	51854.8	-0.43121	0.289993	-1.48697	0.137024	0.99879
hsa-miR-143-5p	22.1438	-0.130193	0.229172	-0.568104	0.569965	0.99879
hsa-miR-144-3p	38.431	0.0122463	0.26065	0.0469839	0.962526	0.99879
hsa-miR-144-5p	52.8175	0.15586	0.294132	0.529899	0.596182	0.99879
hsa-miR-145-3p	109.984	-0.28003	0.256805	-1.09044	0.275519	0.99879
hsa-miR-145-5p	266.117	-0.268729	0.293766	-0.914775	0.36031	0.99879
hsa-miR-1468-5p	797.717	0.00682825	0.284903	0.023967	0.980879	0.99879
hsa-miR-146a-5p	2391.89	0.19166	0.294153	0.651566	0.514681	0.99879
hsa-miR-146b-3p	48.3483	-0.344375	0.290239	-1.18652	0.235415	0.99879
hsa-miR-146b-5p	1611.02	-0.102323	0.295318	-0.346486	0.728978	0.99879
hsa-miR-148a-3p	3090.66	-0.0243096	0.266458	-0.0912323	0.927308	0.99879
hsa-miR-148a-5p	38.554	0.014274	0.273803	0.0521323	0.958423	0.99879
hsa-miR-148b-3p	710.018	-0.085991	0.183245	-0.469267	0.638879	0.99879
hsa-miR-148b-5p	49.0325	-0.279031	0.238494	-1.16997	0.242012	0.99879
hsa-miR-149-5p	833.908	0.10308	0.277718	0.371168	0.710512	0.99879
hsa-miR-150-5p	670.498	0.31505	0.291172	1.08201	0.27925	0.99879
hsa-miR-151a-3p	7064.9	-0.200714	0.170345	-1.17828	0.238686	0.99879
hsa-miR-151a-5p	3700.27	-0.126553	0.184004	-0.68777	0.491597	0.99879
hsa-miR-151b	190.93	-0.26976	0.235258	-1.14666	0.251523	0.99879
hsa-miR-152-3p	757.965	-0.237233	0.200442	-1.18355	0.236591	0.99879
hsa-miR-152-5p	13.6941	-0.102919	0.27683	-0.371775	0.71006	0.99879
hsa-miR-154-5p	61.6715	-0.0961544	0.185694	-0.517812	0.604589	0.99879
hsa-miR-155-5p	295.139	-0.163298	0.283817	-0.575362	0.565046	0.99879
hsa-miR-15a-5p	290.875	-0.179467	0.224486	-0.79946	0.424024	0.99879
hsa-miR-15b-5p	49.2095	-0.0304246	0.228313	-0.133259	0.893989	0.99879
hsa-miR-16-2-3p	13.7561	-0.0297413	0.240188	-0.123825	0.901454	0.99879
hsa-miR-16-5p	5074.22	-0.165674	0.241982	-0.684652	0.493564	0.99879
hsa-miR-17-3p	11.3034	0.0534601	0.247068	0.216378	0.828693	0.99879
hsa-miR-17-5p	89.3645	0.283627	0.246446	1.15087	0.249787	0.99879
hsa-miR-181a-2-3p	772.438	-0.0156732	0.27046	-0.05795	0.953788	0.99879
hsa-miR-181a-3p	396.259	0.0185744	0.225976	0.0821964	0.934491	0.99879
hsa-miR-181a-5p	34970.9	0.00652786	0.131813	0.0495236	0.960502	0.99879
hsa-miR-181b-5p	2807.77	0.0190959	0.197285	0.0967933	0.922891	0.99879
hsa-miR-181c-3p	147.756	-0.493165	0.200053	-2.46517	0.013695	0.909743
hsa-miR-181c-5p	578.457	-0.422898	0.173933	-2.43138	0.0150413	0.909743
hsa-miR-181d-5p	180.223	-0.264213	0.184184	-1.4345	0.151429	0.99879
hsa-miR-182-5p	108.694	0.268863	0.264804	1.01532	0.309951	0.99879
hsa-miR-183-5p	6.86188	-0.0147034	0.195599	-0.0751713	0.940078	0.99879
hsa-miR-184	24.7009	0.367156	0.21536	1.70485	0.0882228	0.99879
hsa-miR-185-3p	10.6679	-0.225869	0.249494	-0.905305	0.365304	0.99879
hsa-miR-185-5p	3.32156	-0.13111	0.139006	-0.943201	0.345578	0.99879
hsa-miR-186-5p	6827.84	-0.264541	0.116555	-2.26966	0.0232279	0.99879
hsa-miR-188-5p	8.65324	-0.0363404	0.219481	-0.165574	0.868492	0.99879
hsa-miR-18a-5p	9.12049	0.18824	0.246476	0.763724	0.445032	0.99879
hsa-miR-190a-5p	5.04292	0.0469016	0.130009	0.360757	0.718281	0.99879
hsa-miR-191-3p	24.3415	0.0849719	0.282415	0.300876	0.763509	0.99879
hsa-miR-191-5p	19129.1	0.0880142	0.155759	0.565066	0.572029	0.99879
hsa-miR-192-5p	753.895	0.196428	0.218528	0.898869	0.368722	0.99879
hsa-miR-193a-3p	35.922	-0.134696	0.290688	-0.463369	0.6431	0.99879
hsa-miR-193a-5p	43.2245	0.0167356	0.271673	0.0616021	0.95088	0.99879
hsa-miR-193b-3p	191.935	0.0897802	0.163758	0.548248	0.583522	0.99879
hsa-miR-193b-5p	19.9669	-0.109804	0.275343	-0.39879	0.690048	0.99879
hsa-miR-194-5p	27.1016	-0.190878	0.291598	-0.654593	0.51273	0.99879
hsa-miR-195-5p	22.7489	0.182985	0.288759	0.633695	0.52628	0.99879
hsa-miR-197-3p	1187.01	-0.0665872	0.252863	-0.263333	0.792294	0.99879
hsa-miR-199a-3p	3107.99	-0.604512	0.292398	-2.06743	0.0386936	0.99879
hsa-miR-199a-5p	248.752	-0.55046	0.292844	-1.87971	0.0601483	0.99879
hsa-miR-199b-3p	3107.99	-0.604512	0.292398	-2.06743	0.0386936	0.99879
hsa-miR-199b-5p	63.2803	0.104944	0.294437	0.356424	0.721523	0.99879
hsa-miR-19a-3p	43.5237	0.0734711	0.295195	0.24889	0.803446	0.99879
hsa-miR-19b-3p	226.696	0.199143	0.251397	0.792143	0.428277	0.99879
hsa-miR-200b-3p	6.66505	-0.0176593	0.198424	-0.0889979	0.929084	0.99879
hsa-miR-204-5p	440.73	0.128177	0.295283	0.434081	0.66423	0.99879
hsa-miR-208b-3p	6.47913	-0.00556264	0.149074	-0.0373147	0.970234	0.99879
hsa-miR-20a-5p	45.7607	0.364094	0.271155	1.34275	0.179352	0.99879
hsa-miR-20b-5p	28.2775	0.162498	0.227531	0.71418	0.475116	0.99879
hsa-miR-21-3p	3706.54	-0.255998	0.27179	-0.941896	0.346246	0.99879
hsa-miR-21-5p	102756	-0.149925	0.249264	-0.601471	0.547526	0.99879
hsa-miR-210-3p	367.327	-0.589128	0.265134	-2.222	0.026283	0.99879
hsa-miR-210-5p	23.7101	-0.314476	0.286237	-1.09865	0.271919	0.99879
hsa-miR-2110	4.47663	-0.0293467	0.149419	-0.196405	0.844293	0.99879
hsa-miR-2116-3p	10.6174	-0.0436145	0.212125	-0.205607	0.837098	0.99879
hsa-miR-212-3p	12.4802	-0.0031294	0.27594	-0.0113409	0.990951	0.99879
hsa-miR-214-3p	42.2073	-0.244826	0.223788	-1.09401	0.27395	0.99879
hsa-miR-214-5p	6.81544	-0.147971	0.140043	-1.05661	0.290688	0.99879
hsa-miR-215-5p	33.2788	0.105777	0.266928	0.396276	0.691902	0.99879
hsa-miR-218-5p	63.5316	0.0644359	0.272342	0.236599	0.812968	0.99879
hsa-miR-22-3p	104498	-0.268563	0.15211	-1.76559	0.0774648	0.99879
hsa-miR-22-5p	57.0223	0.00949001	0.234803	0.040417	0.967761	0.99879
hsa-miR-221-3p	9732.75	0.36329	0.181918	1.997	0.0458255	0.99879
hsa-miR-221-5p	160.089	0.41174	0.230496	1.78632	0.0740476	0.99879
hsa-miR-222-3p	12404.7	0.602565	0.24819	2.42784	0.0151891	0.909743
hsa-miR-222-5p	162.77	0.162006	0.242324	0.66855	0.503782	0.99879
hsa-miR-223-3p	178.631	0.0991814	0.284238	0.348938	0.727136	0.99879
hsa-miR-224-3p	4.5961	0.0848757	0.154462	0.549494	0.582667	0.99879
hsa-miR-224-5p	246.386	0.294057	0.194013	1.51565	0.129607	0.99879
hsa-miR-2277-5p	7.27817	0.140903	0.199276	0.707076	0.479519	0.99879
hsa-miR-2355-5p	5.7455	0.21027	0.187627	1.12068	0.262424	0.99879
hsa-miR-23a-3p	2524.53	-0.147797	0.164925	-0.896144	0.370176	0.99879
hsa-miR-23b-3p	3523.91	-0.029794	0.277233	-0.107469	0.914417	0.99879
hsa-miR-24-2-5p	114.827	-0.0571408	0.2187	-0.261275	0.79388	0.99879
hsa-miR-24-3p	830.692	0.0614258	0.229257	0.267934	0.78875	0.99879
hsa-miR-25-3p	2531.35	-0.121045	0.147094	-0.822909	0.41056	0.99879
hsa-miR-25-5p	7.63238	-0.0245678	0.170584	-0.144021	0.885484	0.99879
hsa-miR-2682-5p	24.0209	0.202667	0.252175	0.803677	0.421584	0.99879
hsa-miR-26a-5p	32633.1	-0.0550141	0.179616	-0.306287	0.759386	0.99879
hsa-miR-26b-3p	37.1753	-0.152267	0.29182	-0.521784	0.601821	0.99879
hsa-miR-26b-5p	1900.48	-0.0575108	0.210618	-0.273058	0.784809	0.99879
hsa-miR-27a-3p	3882.31	-0.269758	0.221117	-1.21998	0.222473	0.99879
hsa-miR-27a-5p	40.321	-0.236125	0.293229	-0.805259	0.42067	0.99879
hsa-miR-27b-3p	53333	-0.0889667	0.24603	-0.361609	0.717644	0.99879
hsa-miR-27b-5p	226.729	0.00132977	0.25674	0.00517944	0.995867	0.99879
hsa-miR-28-3p	6020.33	0.00796078	0.201753	0.039458	0.968525	0.99879
hsa-miR-28-5p	432.265	-0.243866	0.210864	-1.15651	0.247474	0.99879
hsa-miR-296-3p	10.7297	-0.085825	0.275193	-0.311872	0.755138	0.99879
hsa-miR-299-3p	56.1894	-0.062257	0.273816	-0.227368	0.820137	0.99879
hsa-miR-299-5p	19.597	0.0739921	0.228083	0.324408	0.745629	0.99879
hsa-miR-29a-3p	3579.36	0.00195115	0.22484	0.00867796	0.993076	0.99879
hsa-miR-29a-5p	6.91375	0.0585132	0.173205	0.337826	0.735494	0.99879
hsa-miR-29b-3p	62.5133	0.138358	0.285435	0.484728	0.627869	0.99879
hsa-miR-29c-3p	140.166	-0.208016	0.227984	-0.912418	0.361548	0.99879
hsa-miR-29c-5p	9.35805	-0.0601502	0.247289	-0.243238	0.807821	0.99879
hsa-miR-301a-3p	293.608	0.192218	0.260257	0.73857	0.460168	0.99879
hsa-miR-301b-3p	44.8256	-0.0451214	0.284235	-0.158747	0.873868	0.99879
hsa-miR-30a-3p	1229.71	0.571756	0.283106	2.01958	0.0434269	0.99879
hsa-miR-30a-5p	19896.2	0.47164	0.274581	1.71767	0.0858569	0.99879
hsa-miR-30b-5p	369.071	-0.179679	0.218623	-0.821867	0.411153	0.99879
hsa-miR-30c-1-3p	22.5962	-0.159793	0.280566	-0.569538	0.568991	0.99879
hsa-miR-30c-2-3p	70.3398	0.504768	0.281207	1.79501	0.0726522	0.99879
hsa-miR-30c-5p	1832.27	0.339082	0.233757	1.45057	0.146899	0.99879
hsa-miR-30d-3p	17.3092	-0.325898	0.293078	-1.11198	0.266145	0.99879
hsa-miR-30d-5p	6280.33	-0.119639	0.15591	-0.76736	0.442867	0.99879
hsa-miR-30e-3p	402.38	-0.241875	0.162011	-1.49296	0.135448	0.99879
hsa-miR-30e-5p	3289.17	-0.147788	0.152744	-0.967554	0.333267	0.99879
hsa-miR-31-5p	439.862	-0.260996	0.295374	-0.88361	0.376907	0.99879
hsa-miR-3168	66.3917	-0.489412	0.257847	-1.89807	NA	NA
hsa-miR-3182	16.5901	-0.0672178	0.211652	-0.317587	0.750798	0.99879
hsa-miR-3195	23.337	0.379921	0.251483	1.51073	0.130858	0.99879
hsa-miR-3196	40.7457	-0.305611	0.245921	-1.24272	0.21397	0.99879
hsa-miR-32-5p	18.5587	-0.0119251	0.238389	-0.0500236	0.960104	0.99879
hsa-miR-320a	2914.38	-0.027215	0.203686	-0.133613	0.893709	0.99879
hsa-miR-320b	247.289	-0.215493	0.234615	-0.918498	0.358358	0.99879
hsa-miR-320c	48.4374	-0.0492006	0.279734	-0.175883	0.860386	0.99879
hsa-miR-320d	32.5472	-0.118553	0.294766	-0.402192	0.687543	0.99879
hsa-miR-323a-3p	125.467	-0.0315295	0.233022	-0.135307	0.892369	0.99879
hsa-miR-323b-3p	186.062	0.0807604	0.27206	0.296848	0.766583	0.99879
hsa-miR-324-3p	30.9562	0.0709318	0.226005	0.313851	0.753634	0.99879
hsa-miR-324-5p	19.4549	-0.0378097	0.233506	-0.161922	0.871368	0.99879
hsa-miR-326	44.6248	-0.051935	0.294816	-0.17616	0.860168	0.99879
hsa-miR-328-3p	176.072	0.106483	0.238834	0.445846	0.655709	0.99879
hsa-miR-329-3p	60.0205	0.269032	0.235975	1.14009	0.254249	0.99879
hsa-miR-330-3p	51.7831	0.277803	0.243053	1.14297	0.25305	0.99879
hsa-miR-330-5p	41.4726	-0.0460854	0.290896	-0.158426	0.874121	0.99879
hsa-miR-331-3p	107.559	-0.166875	0.285469	-0.584563	0.558842	0.99879
hsa-miR-331-5p	15.8846	-0.0370648	0.289508	-0.128027	0.898128	0.99879
hsa-miR-335-3p	529.71	-0.106103	0.295316	-0.359285	0.719382	0.99879
hsa-miR-335-5p	1517.68	-0.116435	0.293975	-0.396071	0.692053	0.99879
hsa-miR-337-3p	78.0929	-0.245108	0.182826	-1.34067	0.180029	0.99879
hsa-miR-338-3p	1112.3	0.21431	0.281141	0.762285	0.44589	0.99879
hsa-miR-338-5p	121.479	-0.069612	0.273661	-0.254373	0.799208	0.99879
hsa-miR-339-3p	85.3647	-0.189106	0.176382	-1.07214	0.283658	0.99879
hsa-miR-339-5p	107.598	0.146601	0.229924	0.637606	0.52373	0.99879
hsa-miR-340-3p	16.5186	-0.154184	0.292062	-0.527917	0.597557	0.99879
hsa-miR-340-5p	312.333	0.0489208	0.259115	0.1888	0.85025	0.99879
hsa-miR-342-3p	387.113	-0.00725189	0.264711	-0.0273955	0.978144	0.99879
hsa-miR-342-5p	9.55185	-0.0941885	0.192817	-0.488486	0.625206	0.99879
hsa-miR-345-3p	19.9603	0.0714861	0.281752	0.25372	0.799712	0.99879
hsa-miR-345-5p	231.925	-0.283287	0.280814	-1.00881	0.313068	0.99879
hsa-miR-34a-3p	8.04145	0.000916078	0.195187	0.00469333	0.996255	0.99879
hsa-miR-34a-5p	246.179	-0.115602	0.147548	-0.783489	0.43334	0.99879
hsa-miR-34b-3p	12.753	0.023445	0.209608	0.111852	0.910941	0.99879
hsa-miR-34b-5p	10.3798	-0.0192086	0.215149	-0.0892805	0.928859	0.99879
hsa-miR-34c-3p	17.8047	0.0140692	0.261882	0.0537235	0.957155	0.99879
hsa-miR-34c-5p	199.446	-0.250765	0.27377	-0.915968	0.359684	0.99879
hsa-miR-3605-3p	29.6581	0.0874724	0.292317	0.299238	0.764758	0.99879
hsa-miR-3605-5p	18.1772	0.00444308	0.286531	0.0155064	0.987628	0.99879
hsa-miR-361-3p	163.516	-0.192742	0.234084	-0.823389	0.410287	0.99879
hsa-miR-361-5p	328.885	0.113788	0.185242	0.614266	0.53904	0.99879
hsa-miR-3615	105.655	0.0451163	0.272997	0.165263	0.868737	0.99879
hsa-miR-363-3p	962.185	0.219443	0.295343	0.743013	0.457474	0.99879
hsa-miR-365a-3p	182.281	0.0676906	0.178642	0.378918	0.704749	0.99879
hsa-miR-365b-3p	182.281	0.0676906	0.178642	0.378918	0.704749	0.99879
hsa-miR-365b-5p	30.3607	0.137977	0.269845	0.51132	0.609127	0.99879
hsa-miR-3661	2.72788	0.181894	0.144181	1.26156	0.207106	0.99879
hsa-miR-369-3p	133.791	0.084841	0.258012	0.328826	0.742287	0.99879
hsa-miR-369-5p	237.125	0.0487183	0.156718	0.310867	0.755902	0.99879
hsa-miR-370-3p	98.6083	0.0450282	0.179478	0.250884	0.801904	0.99879
hsa-miR-374a-3p	70.2652	-0.446841	0.263737	-1.69427	0.0902143	0.99879
hsa-miR-374a-5p	66.3779	-0.0833609	0.263668	-0.316158	0.751883	0.99879
hsa-miR-374b-3p	6.92197	-0.163941	0.201398	-0.814016	0.415636	0.99879
hsa-miR-374b-5p	112.904	-0.187933	0.244533	-0.76854	0.442167	0.99879
hsa-miR-375	6.69014	0.0493291	0.16836	0.292997	0.769524	0.99879
hsa-miR-376a-3p	34.9328	0.34578	0.230423	1.50063	0.133452	0.99879
hsa-miR-376a-5p	33.9778	-0.35562	0.284669	-1.24924	0.211578	0.99879
hsa-miR-376b-3p	10.9359	-0.11906	0.219152	-0.543278	0.586939	0.99879
hsa-miR-376c-3p	93.5745	0.242388	0.210895	1.14933	0.25042	0.99879
hsa-miR-377-3p	22.8851	-0.0285691	0.290318	-0.0984064	0.92161	0.99879
hsa-miR-377-5p	128.466	0.00376333	0.227772	0.0165224	0.986818	0.99879
hsa-miR-378a-3p	1189.4	-0.179607	0.280044	-0.641353	0.521293	0.99879
hsa-miR-378i	3.99706	-0.150359	0.141057	-1.06594	0.286451	0.99879
hsa-miR-379-3p	37.896	0.103525	0.251855	0.411051	0.681035	0.99879
hsa-miR-379-5p	17.2162	0.0518597	0.238741	0.217222	0.828036	0.99879
hsa-miR-380-3p	9.14005	-0.0076533	0.223602	-0.0342273	0.972696	0.99879
hsa-miR-381-3p	1269.18	-0.456794	0.243032	-1.87956	0.0601681	0.99879
hsa-miR-382-3p	35.2742	-0.00586588	0.286166	-0.0204982	0.983646	0.99879
hsa-miR-382-5p	104.668	0.0732671	0.230675	0.317621	0.750772	0.99879
hsa-miR-3909	26.7892	-0.165767	0.295419	-0.561124	0.574713	0.99879
hsa-miR-3960	24.9125	-0.293251	0.295011	-0.994035	0.320206	0.99879
hsa-miR-409-3p	4523.02	0.338848	0.227002	1.49271	0.135512	0.99879
hsa-miR-409-5p	55.4696	0.261448	0.222094	1.17719	0.239118	0.99879
hsa-miR-410-3p	2287.23	0.00363502	0.215749	0.0168484	0.986558	0.99879
hsa-miR-411-3p	39.36	0.185438	0.255144	0.726798	0.46735	0.99879
hsa-miR-411-5p	3049.8	-0.117133	0.21041	-0.556688	0.577741	0.99879
hsa-miR-412-5p	11.3689	0.0726409	0.241552	0.300725	0.763624	0.99879
hsa-miR-421	398.797	-0.0377831	0.159753	-0.23651	0.813037	0.99879
hsa-miR-423-3p	2961.57	0.106976	0.214434	0.498875	0.617868	0.99879
hsa-miR-423-5p	8944.71	-0.332051	0.293127	-1.13279	0.257303	0.99879
hsa-miR-424-3p	45.3808	0.0298785	0.276185	0.108183	0.91385	0.99879
hsa-miR-424-5p	48.8208	-0.106006	0.295183	-0.35912	0.719505	0.99879
hsa-miR-425-3p	21.2709	0.0696556	0.281371	0.247557	0.804477	0.99879
hsa-miR-425-5p	358.775	0.00929418	0.197571	0.0470423	0.96248	0.99879
hsa-miR-4286	82.9625	-0.344627	0.263743	-1.30668	0.191322	0.99879
hsa-miR-4301	23.4695	0.107676	0.295414	0.364491	0.715491	0.99879
hsa-miR-431-3p	77.0096	0.279515	0.227882	1.22658	0.21998	0.99879
hsa-miR-431-5p	161.796	0.561518	0.226141	2.48304	0.0130265	0.909743
hsa-miR-432-5p	966.25	0.364816	0.23882	1.52758	0.126617	0.99879
hsa-miR-433-3p	101.292	0.192838	0.282381	0.682901	0.494669	0.99879
hsa-miR-4448	21.9517	0.381041	0.295254	1.29055	0.196859	0.99879
hsa-miR-4454	66.444	0.124378	0.236528	0.525852	0.598991	0.99879
hsa-miR-4485-3p	32.4572	-0.292035	0.283916	-1.02859	0.303671	0.99879
hsa-miR-4488	16.661	-0.0587737	0.281693	-0.208644	0.834726	0.99879
hsa-miR-4492	4.97908	-0.0434982	0.149767	-0.290439	0.77148	0.99879
hsa-miR-450a-5p	35.4671	-0.00292545	0.294373	-0.00993789	0.992071	0.99879
hsa-miR-450b-5p	98.6237	-0.147865	0.27828	-0.531353	0.595175	0.99879
hsa-miR-4516	306.752	0.196443	0.263245	0.746234	0.455526	0.99879
hsa-miR-451a	607.536	0.203582	0.278414	0.731219	0.464645	0.99879
hsa-miR-452-5p	69.5285	0.047863	0.234027	0.204519	0.837948	0.99879
hsa-miR-4532	142.973	0.0466226	0.167469	0.278395	0.780709	0.99879
hsa-miR-454-3p	69.4606	0.117326	0.244625	0.479615	0.631501	0.99879
hsa-miR-454-5p	14.4028	-0.314443	0.276081	-1.13895	0.254723	0.99879
hsa-miR-455-3p	21.7883	-0.256058	0.284381	-0.900407	0.367904	0.99879
hsa-miR-455-5p	42.1845	-0.150222	0.24096	-0.62343	0.533002	0.99879
hsa-miR-4677-3p	3.02423	0.0725628	0.13324	0.544602	0.586027	0.99879
hsa-miR-4775	23.1112	-0.0656626	0.28548	-0.230008	0.818085	0.99879
hsa-miR-4787-3p	6.33554	0.152548	0.178938	0.85252	0.393926	0.99879
hsa-miR-4792	227.42	0.15678	0.226664	0.691681	0.489138	0.99879
hsa-miR-484	499.604	0.346434	0.18748	1.84784	0.0646249	0.99879
hsa-miR-485-3p	58.2877	0.480138	0.250603	1.91593	0.0553737	0.99879
hsa-miR-485-5p	163.82	-0.0418451	0.277688	-0.150691	0.88022	0.99879
hsa-miR-486-5p	14422.9	0.173453	0.290415	0.59726	0.550334	0.99879
hsa-miR-487a-3p	43.0525	0.168082	0.270092	0.622312	0.533737	0.99879
hsa-miR-487b-3p	265.871	0.00393296	0.168317	0.0233664	0.981358	0.99879
hsa-miR-489-3p	6.69315	-0.0542165	0.149619	-0.362364	0.71708	0.99879
hsa-miR-493-3p	260.904	-0.0221948	0.221538	-0.100185	0.920197	0.99879
hsa-miR-493-5p	410.257	0.227085	0.218927	1.03727	0.299612	0.99879
hsa-miR-494-3p	83.7908	-0.176488	0.222163	-0.794408	0.426958	0.99879
hsa-miR-495-3p	53.2174	0.520729	0.263821	1.9738	0.0484049	0.99879
hsa-miR-496	5.15346	0.0832231	0.178293	0.466778	0.640658	0.99879
hsa-miR-497-5p	23.6865	0.380593	0.295208	1.28924	0.197316	0.99879
hsa-miR-500a-3p	408.826	0.0752593	0.219049	0.343572	0.731168	0.99879
hsa-miR-501-3p	149.116	-0.171255	0.218963	-0.78212	0.434144	0.99879
hsa-miR-502-3p	53.4955	-0.0657959	0.272416	-0.241528	0.809146	0.99879
hsa-miR-504-5p	11.624	0.0670089	0.212755	0.314957	0.752794	0.99879
hsa-miR-505-3p	40.07	-0.312856	0.292584	-1.06929	0.284941	0.99879
hsa-miR-5096	20.8815	0.13301	0.258961	0.513628	0.607512	0.99879
hsa-miR-532-3p	24.3447	-0.156822	0.295114	-0.531393	0.595146	0.99879
hsa-miR-532-5p	511.254	0.169716	0.224135	0.757204	0.448928	0.99879
hsa-miR-539-3p	48.8878	-0.294866	0.268776	-1.09707	0.27261	0.99879
hsa-miR-542-3p	15.7088	-0.116654	0.214462	-0.543938	0.586484	0.99879
hsa-miR-543	94.4091	0.640437	0.271814	2.35616	0.0184649	0.909743
hsa-miR-548e-3p	5.85759	-0.0400137	0.174995	-0.228657	0.819136	0.99879
hsa-miR-548k	42.7008	-0.119169	0.245685	-0.485047	0.627643	0.99879
hsa-miR-548o-3p	3.33626	-0.131564	0.139065	-0.94606	0.344118	0.99879
hsa-miR-561-5p	35.2187	-0.101965	0.277008	-0.368094	0.712803	0.99879
hsa-miR-574-3p	1115.83	0.141028	0.246043	0.573185	0.566519	0.99879
hsa-miR-574-5p	216.309	-0.278509	0.191837	-1.4518	0.146557	0.99879
hsa-miR-576-5p	11.474	-0.0223785	0.274273	-0.0815922	0.934971	0.99879
hsa-miR-577	34.04	-0.157891	0.245906	-0.64208	0.520821	0.99879
hsa-miR-582-3p	4.60192	-0.128742	0.138312	-0.930805	0.351954	0.99879
hsa-miR-584-5p	199.548	0.458017	0.261827	1.74931	0.0802375	0.99879
hsa-miR-589-3p	5.17905	0.0496851	0.151619	0.327698	0.74314	0.99879
hsa-miR-589-5p	110.554	-0.231716	0.194986	-1.18838	0.234685	0.99879
hsa-miR-598-3p	55.784	-0.201646	0.285201	-0.707032	0.479546	0.99879
hsa-miR-6087	3.61845	0.0160879	0.153464	0.104831	0.91651	0.99879
hsa-miR-619-5p	10.6527	0.152954	0.196655	0.777778	0.4367	0.99879
hsa-miR-625-3p	13.159	0.11098	0.214327	0.517807	0.604593	0.99879
hsa-miR-625-5p	18.2412	-0.153924	0.290304	-0.530216	0.595962	0.99879
hsa-miR-628-3p	18.9076	0.0292671	0.291827	0.100289	0.920115	0.99879
hsa-miR-628-5p	18.558	-0.187566	0.295007	-0.635803	0.524905	0.99879
hsa-miR-629-5p	14.822	0.0769157	0.237206	0.324257	0.745743	0.99879
hsa-miR-641	4.41547	-0.0160456	0.151241	-0.106093	0.915509	0.99879
hsa-miR-6511b-3p	6.58039	0.0752175	0.170758	0.440493	0.65958	0.99879
hsa-miR-652-3p	88.458	-0.204445	0.236039	-0.86615	0.386408	0.99879
hsa-miR-654-3p	2466.82	0.0902044	0.189288	0.476546	0.633685	0.99879
hsa-miR-654-5p	105.061	-0.0519046	0.247686	-0.209558	0.834012	0.99879
hsa-miR-655-3p	16.0483	0.141111	0.240889	0.585792	0.558015	0.99879
hsa-miR-656-3p	45.2531	-0.110765	0.265346	-0.417435	0.67636	0.99879
hsa-miR-660-5p	397.933	0.0488943	0.191392	0.255467	0.798362	0.99879
hsa-miR-664a-3p	262.987	0.293949	0.268741	1.0938	0.274043	0.99879
hsa-miR-664a-5p	19.4259	-0.064622	0.291943	-0.221351	0.824819	0.99879
hsa-miR-664b-3p	3.91625	0.659436	0.236922	2.78334	0.00538017	0.909743
hsa-miR-665	26.1813	-0.153599	0.285242	-0.538487	0.590241	0.99879
hsa-miR-668-3p	10.9157	0.221972	0.195685	1.13433	0.256655	0.99879
hsa-miR-671-3p	107.461	0.00721253	0.220654	0.032687	0.973924	0.99879
hsa-miR-671-5p	11.9975	-0.138443	0.243473	-0.568617	0.569616	0.99879
hsa-miR-708-3p	6.03741	0.0268322	0.172882	0.155205	0.876659	0.99879
hsa-miR-708-5p	17.7714	0.178596	0.230763	0.773937	0.438968	0.99879
hsa-miR-744-5p	327.847	-0.229645	0.237746	-0.965928	0.33408	0.99879
hsa-miR-758-3p	67.0294	0.10281	0.22153	0.464091	0.642582	0.99879
hsa-miR-7641	24.8773	0.0401104	0.288804	0.138885	0.889541	0.99879
hsa-miR-769-5p	600.718	0.0574826	0.156768	0.366674	0.713862	0.99879
hsa-miR-7704	106.952	0.130196	0.249846	0.521104	0.602294	0.99879
hsa-miR-7706	94.7433	0.1714	0.236864	0.723622	0.469298	0.99879
hsa-miR-7977	49.5348	0.134209	0.218752	0.613524	0.53953	0.99879
hsa-miR-874-3p	61.2611	-0.172606	0.274343	-0.629161	0.529243	0.99879
hsa-miR-874-5p	4.67138	-0.0114313	0.150184	-0.0761155	0.939327	0.99879
hsa-miR-877-5p	95.7937	-0.190088	0.256649	-0.740651	0.458905	0.99879
hsa-miR-887-3p	49.7489	-0.358131	0.221709	-1.61532	0.106242	0.99879
hsa-miR-889-3p	310.984	-0.209418	0.243222	-0.861015	0.38923	0.99879
hsa-miR-9-3p	9.76163	0.00685794	0.192831	0.0355646	0.97163	0.99879
hsa-miR-9-5p	537.411	-0.0713181	0.285087	-0.250163	0.802462	0.99879
hsa-miR-92a-3p	26520.5	0.255	0.212881	1.19785	0.230974	0.99879
hsa-miR-92b-3p	4169.16	-0.0353935	0.265759	-0.133179	0.894052	0.99879
hsa-miR-93-3p	15.9858	0.184029	0.294905	0.62403	0.532608	0.99879
hsa-miR-93-5p	498.207	-0.00449683	0.224825	-0.0200014	0.984042	0.99879
hsa-miR-940	6.34099	-0.0173482	0.171985	-0.10087	0.919654	0.99879
hsa-miR-941	482.145	-0.221726	0.230772	-0.9608	0.336653	0.99879
hsa-miR-98-3p	23.8609	0.0494223	0.283353	0.174419	0.861536	0.99879
hsa-miR-98-5p	1480.87	0.092184	0.23803	0.387279	0.69855	0.99879
hsa-miR-99a-3p	32.9732	-0.103012	0.274897	-0.374728	0.707862	0.99879
hsa-miR-99a-5p	1177.14	-0.162704	0.270443	-0.60162	0.547427	0.99879
hsa-miR-99b-3p	95.6712	-0.0339553	0.15865	-0.214027	0.830526	0.99879
hsa-miR-99b-5p	9161.76	-0.0818218	0.187642	-0.436052	0.662799	0.99879
