# Supplementary material for: miR-431 secreted by human vestibular schwannomas increases the mammalian inner ear’s vulnerability to noise trauma
Source: Front Neurol. 2023 Oct 9;14:1268359. doi: 10.3389/fneur.2023.1268359 (PMC10598552; doi:10.3389/fneur.2023.1268359)
Supplement: Supplementary file 2 [file Table_2.XLSX]

## Sheet: DESeq2 results
miRNA	baseMean	log2FoldChange (poor hearing/ good hearing)	lfcSE	stat	pvalue	padj
hsa-miR-6798-3p	6.78507	2.38571	0.462326	5.16023	2.4665e-07	0.000137137			baseMean	mean of normalized counts for all samples
hsa-miR-192-5p	2928.91	-0.657409	0.153361	-4.28667	1.81373e-05	0.00504216			log2FoldChange	log2 fold change (MAP): condition poor vs good hearing
hsa-miR-431-5p	567.317	1.11882	0.270389	4.1378	3.50645e-05	0.00649863			lfcSE	standard error: condition poor vs good hearing
hsa-miR-132-5p	86.5233	1.09538	0.384353	2.84993	0.00437292	0.607835			stat	Wald statistic: condition poor vs good hearing
hsa-miR-29b-1-5p	54.7752	0.83011	0.300409	2.76327	0.00572261	0.636354			pvalue	Wald test p-value: condition poor vs good hearing
hsa-miR-224-5p	1242.02	1.06591	0.416936	2.55654	0.010572	0.979672			padj	BH adjusted p-values
hsa-let-7a-2-3p	29.7713	-0.121708	0.3558	-0.342069	0.732299	0.996981
hsa-let-7a-3p	565.05	-0.0888094	0.162622	-0.546109	0.584991	0.996981
hsa-let-7a-5p	312437	-0.0492351	0.261224	-0.188478	0.850502	0.996981
hsa-let-7b-3p	1048.12	-0.0609928	0.219721	-0.277592	0.781326	0.996981
hsa-let-7b-5p	36142.2	-0.314194	0.170621	-1.84147	0.0655521	0.996981
hsa-let-7c-3p	15.05	0.22543	0.447868	0.50334	0.614726	0.996981
hsa-let-7c-5p	17165.6	-0.0177947	0.397335	-0.0447851	0.964279	0.996981
hsa-let-7d-3p	778.269	0.0554687	0.196975	0.281603	0.778248	0.996981
hsa-let-7d-5p	4437.11	-0.0113119	0.25687	-0.0440375	0.964874	0.996981
hsa-let-7e-3p	128.22	0.0832635	0.239158	0.348153	0.727725	0.996981
hsa-let-7e-5p	20246.4	0.160102	0.215691	0.742275	0.457921	0.996981
hsa-let-7f-1-3p	105.353	-0.0335464	0.201401	-0.166565	0.867712	0.996981
hsa-let-7f-2-3p	145.647	0.0639528	0.217693	0.293775	0.76893	0.996981
hsa-let-7f-5p	120145	0.111752	0.221872	0.503678	0.614487	0.996981
hsa-let-7g-3p	24.6503	-0.100124	0.361703	-0.276812	0.781925	0.996981
hsa-let-7g-5p	22534	0.0300664	0.20722	0.145094	0.884636	0.996981
hsa-let-7i-5p	65353.2	0.246464	0.365782	0.6738	0.500438	0.996981
hsa-miR-100-3p	1088.43	-0.51783	0.278715	-1.85792	0.0631801	0.996981
hsa-miR-100-5p	173553	0.277369	0.418623	0.662574	0.507603	0.996981
hsa-miR-101-3p	12938.5	-0.194256	0.414628	-0.468506	0.639423	0.996981
hsa-miR-101-5p	33.8052	0.0452901	0.428065	0.105802	0.91574	0.996981
hsa-miR-103a-3p	13688.9	0.0278195	0.206022	0.135032	0.892587	0.996981
hsa-miR-106a-5p	128.796	0.196046	0.452264	0.433477	0.664669	0.996981
hsa-miR-106b-3p	230.604	0.0294434	0.26767	0.109999	0.91241	0.996981
hsa-miR-106b-5p	173.545	0.230882	0.291344	0.792472	0.428085	0.996981
hsa-miR-107	1131.49	-0.0314343	0.217968	-0.144215	0.885331	0.996981
hsa-miR-10a-5p	6113.92	-0.194241	0.42645	-0.455484	0.648761	0.996981
hsa-miR-10b-5p	2009.95	0.551893	0.457464	1.20642	0.227656	0.996981
hsa-miR-1180-3p	234.139	0.27684	0.321422	0.861299	0.389074	0.996981
hsa-miR-1185-1-3p	199.344	0.527491	0.320431	1.64619	0.0997243	0.996981
hsa-miR-1185-2-3p	29.3538	0.395286	0.341566	1.15728	0.247159	0.996981
hsa-miR-1185-5p	199.446	0.202083	0.352431	0.573397	0.566376	0.996981
hsa-miR-1197	62.4249	0.0301862	0.432227	0.0698387	0.944322	0.996981
hsa-miR-122-5p	41.2198	0.433628	0.456266	0.950385	0.341917	0.996981
hsa-miR-1226-3p	25.7531	0.635898	0.462381	1.37527	0.169048	0.996981
hsa-miR-1228-3p	20.2296	0.526201	0.43172	1.21885	0.222901	0.996981
hsa-miR-1246	66.0728	-0.199181	0.438358	-0.454381	0.649555	0.996981
hsa-miR-1247-5p	22.3902	-0.00710065	0.255743	-0.0277647	0.97785	0.996981
hsa-miR-1249-3p	121.911	-0.04868	0.406074	-0.11988	0.904578	0.996981
hsa-miR-125a-3p	126.589	0.168316	0.270278	0.622751	0.533448	0.996981
hsa-miR-125a-5p	49068.5	0.284154	0.321734	0.883198	0.37713	0.996981
hsa-miR-125b-1-3p	4878.55	0.179801	0.268662	0.669244	0.50334	0.996981
hsa-miR-125b-2-3p	3170.37	-0.0931356	0.380592	-0.244713	0.806679	0.996981
hsa-miR-125b-5p	47306.1	0.372111	0.355154	1.04775	0.294756	0.996981
hsa-miR-126-3p	121.693	0.246493	0.373001	0.660838	0.508716	0.996981
hsa-miR-126-5p	753.847	0.274661	0.378215	0.726204	0.467714	0.996981
hsa-miR-1260a	1796.72	0.2454	0.251965	0.973945	0.330084	0.996981
hsa-miR-1260b	1918.88	0.205483	0.256897	0.799867	0.423788	0.996981
hsa-miR-1268b	103.323	0.547906	0.451012	1.21484	0.224429	0.996981
hsa-miR-127-3p	196400	0.357352	0.30421	1.17469	0.24012	0.996981
hsa-miR-127-5p	406.252	0.113429	0.246297	0.460536	0.645132	0.996981
hsa-miR-1271-5p	217.93	-0.0789299	0.241448	-0.326902	0.743742	0.996981
hsa-miR-1277-5p	84.7253	0.239692	0.295905	0.810029	0.417923	0.996981
hsa-miR-128-1-5p	30.9795	-0.240792	0.289514	-0.831713	0.405571	0.996981
hsa-miR-128-3p	2106.48	-0.227134	0.321931	-0.705536	0.480477	0.996981
hsa-miR-1285-3p	93.0993	-0.178537	0.342412	-0.52141	0.602082	0.996981
hsa-miR-1287-5p	46.529	0.0338255	0.3105	0.108939	0.913251	0.996981
hsa-miR-129-5p	27.5176	-0.0707292	0.418881	-0.168853	0.865912	0.996981
hsa-miR-1290	25.0848	0.0573003	0.376877	0.15204	0.879155	0.996981
hsa-miR-1296-5p	118.036	-0.406391	0.254127	-1.59917	0.109784	0.996981
hsa-miR-1299	25.195	0.202594	0.383109	0.528815	0.596934	0.996981
hsa-miR-1301-3p	79.7682	0.240647	0.225246	1.06837	0.285352	0.996981
hsa-miR-1303	15.19	-0.0196409	0.440062	-0.0446322	0.9644	0.996981
hsa-miR-1304-3p	71.9219	-0.0477502	0.262211	-0.182106	0.855499	0.996981
hsa-miR-1305	48.2252	0.242733	0.458638	0.529248	0.596633	0.996981
hsa-miR-1306-5p	15.0361	-0.643749	0.452565	-1.42244	0.154897	0.996981
hsa-miR-1307-3p	613.589	0.0995951	0.251294	0.396329	0.691862	0.996981
hsa-miR-1307-5p	3042.11	-0.0222507	0.321574	-0.0691931	0.944836	0.996981
hsa-miR-130a-3p	3904.14	0.0819199	0.3859	0.212283	0.831886	0.996981
hsa-miR-130b-3p	681.266	-0.449294	0.232006	-1.93656	0.0527988	0.996981
hsa-miR-130b-5p	168.95	-0.286797	0.350308	-0.8187	0.412957	0.996981
hsa-miR-132-3p	445.402	0.69822	0.296224	2.35707	0.0184197	0.996981
hsa-miR-133a-3p	99.4089	-0.802383	0.45507	-1.76321	0.0778654	0.996981
hsa-miR-134-3p	19.4991	0.0630383	0.457993	0.13764	0.890525	0.996981
hsa-miR-134-5p	1161.26	-0.124045	0.32761	-0.378637	0.704958	0.996981
hsa-miR-1343-3p	8.41716	-0.0521915	0.346476	-0.150635	0.880263	0.996981
hsa-miR-135b-5p	52.3219	0.00559379	0.428632	0.0130503	0.989588	0.996981
hsa-miR-136-3p	7683.92	0.291641	0.255595	1.14103	0.253857	0.996981
hsa-miR-136-5p	1050.65	0.0966924	0.127382	0.759076	0.447807	0.996981
hsa-miR-137	183.369	0.231639	0.436708	0.53042	0.59582	0.996981
hsa-miR-138-1-3p	148.407	0.381378	0.430809	0.88526	0.376016	0.996981
hsa-miR-138-5p	4531.04	0.179575	0.455414	0.394312	0.693351	0.996981
hsa-miR-140-3p	10604.9	-0.735188	0.37701	-1.95005	0.05117	0.996981
hsa-miR-140-5p	732.482	-0.511577	0.340361	-1.50305	0.132827	0.996981
hsa-miR-141-3p	25.7024	0.17437	0.460859	0.37836	0.705163	0.996981
hsa-miR-142-3p	369.271	-0.047253	0.445	-0.106187	0.915434	0.996981
hsa-miR-142-5p	2532.92	0.00434547	0.461199	0.00942211	0.992482	0.996981
hsa-miR-143-3p	412606	-0.721403	0.459457	-1.57012	0.116387	0.996981
hsa-miR-143-5p	271.113	-0.391809	0.438285	-0.89396	0.371343	0.996981
hsa-miR-145-3p	1143.9	-0.358436	0.454663	-0.788356	0.430489	0.996981
hsa-miR-145-5p	2139.91	-0.760876	0.460732	-1.65145	0.0986465	0.996981
hsa-miR-1468-5p	491.205	0.336888	0.461791	0.729526	0.46568	0.996981
hsa-miR-146a-5p	4227.47	0.32663	0.460802	0.708829	0.47843	0.996981
hsa-miR-146b-3p	210.421	-0.295133	0.455594	-0.647798	0.517115	0.996981
hsa-miR-146b-5p	5801.03	-0.435609	0.433594	-1.00465	0.315067	0.996981
hsa-miR-147b	32.5482	0.452895	0.450049	1.00632	0.314261	0.996981
hsa-miR-148a-3p	32734.7	-0.893972	0.415971	-2.14912	0.0316247	0.996981
hsa-miR-148a-5p	182.341	-0.765343	0.409448	-1.86921	0.0615942	0.996981
hsa-miR-148b-3p	7652.39	0.114161	0.210328	0.542778	0.587282	0.996981
hsa-miR-148b-5p	262.362	0.142702	0.268334	0.531809	0.594858	0.996981
hsa-miR-149-5p	1146.96	0.462566	0.40907	1.13077	0.258151	0.996981
hsa-miR-151a-3p	27903.5	-0.387482	0.202587	-1.91267	0.0557899	0.996981
hsa-miR-151a-5p	21234.5	-0.125435	0.196697	-0.637708	0.523664	0.996981
hsa-miR-151b	498.318	-0.270831	0.183154	-1.47871	0.139218	0.996981
hsa-miR-152-3p	5875.12	-0.383338	0.219171	-1.74903	0.0802851	0.996981
hsa-miR-152-5p	197.886	-0.524186	0.263974	-1.98575	0.0470613	0.996981
hsa-miR-153-3p	27.7055	0.0303795	0.459486	0.0661163	0.947285	0.996981
hsa-miR-154-5p	109.309	-0.123999	0.230593	-0.537739	0.590757	0.996981
hsa-miR-155-5p	460.398	0.123852	0.429745	0.2882	0.773194	0.996981
hsa-miR-15a-5p	1780.46	0.110304	0.39926	0.276272	0.782339	0.996981
hsa-miR-15b-3p	13.9846	-0.28191	0.46075	-0.611851	0.540636	0.996981
hsa-miR-15b-5p	221.175	-0.0611699	0.247543	-0.247109	0.804824	0.996981
hsa-miR-16-2-3p	37.4224	0.0343686	0.309975	0.110875	0.911715	0.996981
hsa-miR-16-5p	25924.8	0.0275201	0.3422	0.0804211	0.935902	0.996981
hsa-miR-17-3p	85.8906	0.293974	0.41337	0.711165	0.476982	0.996981
hsa-miR-17-5p	349.305	0.427653	0.358493	1.19292	0.232901	0.996981
hsa-miR-181a-2-3p	3031.72	0.267509	0.416758	0.64188	0.520951	0.996981
hsa-miR-181a-3p	2387.76	-0.0768124	0.169847	-0.452244	0.651094	0.996981
hsa-miR-181a-5p	143667	-0.0993986	0.252161	-0.394187	0.693443	0.996981
hsa-miR-181b-3p	45.8077	-0.521308	0.333483	-1.56322	0.118001	0.996981
hsa-miR-181b-5p	8646.33	0.0538328	0.279628	0.192516	0.847338	0.996981
hsa-miR-181c-3p	838.388	-0.0586648	0.176977	-0.331483	0.74028	0.996981
hsa-miR-181c-5p	4155.64	-0.225689	0.264683	-0.852677	0.393838	0.996981
hsa-miR-181d-5p	921.726	-0.093693	0.306595	-0.305592	0.759916	0.996981
hsa-miR-182-5p	355.839	0.83123	0.408184	2.03641	0.041709	0.996981
hsa-miR-183-5p	47.7177	0.910294	0.432109	2.10663	0.0351498	0.996981
hsa-miR-184	125.007	0.990318	0.445599	2.22244	0.0262535	0.996981
hsa-miR-185-3p	46.5756	-0.0993641	0.401178	-0.247681	0.804381	0.996981
hsa-miR-185-5p	137.049	-0.318359	0.296604	-1.07335	0.283116	0.996981
hsa-miR-186-5p	23999.9	-0.162936	0.205979	-0.791031	0.428926	0.996981
hsa-miR-187-3p	15.8249	-0.107084	0.292281	-0.366374	0.714086	0.996981
hsa-miR-188-3p	5.72017	0.0991156	0.298706	0.331816	0.740028	0.996981
hsa-miR-188-5p	65.6521	0.217765	0.382058	0.569978	0.568692	0.996981
hsa-miR-18a-3p	7.20035	0.10546	0.295439	0.35696	0.721121	0.996981
hsa-miR-18a-5p	39.0776	0.366279	0.424191	0.863477	0.387875	0.996981
hsa-miR-18b-5p	18.7127	0.084423	0.33908	0.248976	0.803379	0.996981
hsa-miR-1908-3p	6.57159	0.0615607	0.29412	0.209305	0.83421	0.996981
hsa-miR-1908-5p	23.1767	0.207716	0.438981	0.473179	0.636086	0.996981
hsa-miR-190a-5p	269.45	0.33392	0.378026	0.883326	0.37706	0.996981
hsa-miR-190b	4.84712	0.0747874	0.297019	0.251793	0.801201	0.996981
hsa-miR-191-3p	32.4651	0.00436343	0.307396	0.0141948	0.988675	0.996981
hsa-miR-191-5p	66008.2	-0.0765935	0.22872	-0.334879	0.737716	0.996981
hsa-miR-193a-3p	613.474	-0.457009	0.365024	-1.252	0.21057	0.996981
hsa-miR-193a-5p	2024.92	0.0407765	0.376822	0.108212	0.913828	0.996981
hsa-miR-193b-3p	1014.43	-0.130385	0.303744	-0.42926	0.667734	0.996981
hsa-miR-193b-5p	28.3554	-0.0926344	0.36465	-0.254037	0.799467	0.996981
hsa-miR-194-5p	122.919	-0.470412	0.270482	-1.73917	0.0820057	0.996981
hsa-miR-195-3p	18.4087	0.0734175	0.341095	0.215241	0.82958	0.996981
hsa-miR-195-5p	335.271	0.0882224	0.459255	0.192099	0.847665	0.996981
hsa-miR-196a-5p	27.578	-0.351846	0.435975	-0.807034	0.419647	0.996981
hsa-miR-197-3p	1664.81	-0.0176917	0.304051	-0.0581867	0.9536	0.996981
hsa-miR-199a-3p	17840.1	-0.989349	0.45202	-2.18873	0.0286166	0.996981
hsa-miR-199a-5p	3070.88	-0.748306	0.429596	-1.74188	0.0815289	0.996981
hsa-miR-199b-3p	17840.1	-0.989349	0.45202	-2.18873	0.0286166	0.996981
hsa-miR-19a-3p	224.182	-0.0756038	0.383384	-0.197201	0.84367	0.996981
hsa-miR-19b-3p	1228.71	0.178627	0.417083	0.428277	0.66845	0.996981
hsa-miR-200b-3p	54.4678	0.580516	0.432856	1.34113	0.179879	0.996981
hsa-miR-203a-3p	36.9652	-0.0329639	0.379515	-0.0868581	0.930784	0.996981
hsa-miR-204-5p	986.292	0.738832	0.412866	1.78952	0.0735313	0.996981
hsa-miR-20a-5p	420.573	0.297406	0.36363	0.817881	0.413425	0.996981
hsa-miR-20b-5p	276.631	0.248701	0.462382	0.53787	0.590667	0.996981
hsa-miR-21-3p	22092.7	-0.162645	0.260466	-0.624441	0.532338	0.996981
hsa-miR-21-5p	563833	-0.144834	0.296745	-0.488077	0.625496	0.996981
hsa-miR-210-3p	2107.95	-0.491867	0.377417	-1.30325	0.19249	0.996981
hsa-miR-210-5p	284.614	0.192582	0.37784	0.509691	0.610268	0.996981
hsa-miR-2110	31.2901	0.0720767	0.3165	0.227731	0.819855	0.996981
hsa-miR-2116-3p	57.7082	0.352233	0.381007	0.92448	0.355237	0.996981
hsa-miR-212-3p	60.3155	0.467959	0.3821	1.2247	0.220687	0.996981
hsa-miR-212-5p	36.8432	0.821549	0.428431	1.91757	0.0551649	0.996981
hsa-miR-214-3p	324.076	-0.826213	0.421302	-1.96109	0.0498681	0.996981
hsa-miR-214-5p	141.07	-0.849911	0.428479	-1.98355	0.0473057	0.996981
hsa-miR-215-5p	124.707	-0.107656	0.342237	-0.314567	0.753091	0.996981
hsa-miR-216a-5p	5.68321	0.00705792	0.29467	0.0239519	0.980891	0.996981
hsa-miR-217	5.25368	-0.456216	0.330397	-1.38081	0.167337	0.996981
hsa-miR-218-5p	730.378	0.124783	0.45728	0.272881	0.784945	0.996981
hsa-miR-219a-1-3p	5.74679	0.0843559	0.298142	0.282939	0.777224	0.996981
hsa-miR-22-3p	688205	0.11285	0.102912	1.09656	0.272834	0.996981
hsa-miR-22-5p	364.041	0.103794	0.286947	0.361716	0.717564	0.996981
hsa-miR-221-3p	32629.5	0.565843	0.367265	1.54069	0.123391	0.996981
hsa-miR-221-5p	1256.2	0.608582	0.394062	1.54438	0.122495	0.996981
hsa-miR-222-3p	40273.8	0.600193	0.430247	1.395	0.163017	0.996981
hsa-miR-222-5p	101.097	0.248489	0.402723	0.617022	0.53722	0.996981
hsa-miR-223-3p	112.335	-0.00310776	0.375377	-0.00827903	0.993394	0.996981
hsa-miR-224-3p	71.4609	0.581351	0.435244	1.33569	0.18165	0.996981
hsa-miR-2276-3p	7.21376	0.0255381	0.254752	0.100247	0.920148	0.996981
hsa-miR-2277-3p	5.15817	0.0436913	0.296932	0.147142	0.88302	0.996981
hsa-miR-2277-5p	43.191	0.319653	0.279426	1.14396	0.252639	0.996981
hsa-miR-2355-3p	6.1156	0.20945	0.357471	0.585921	0.557928	0.996981
hsa-miR-2355-5p	80.2498	0.0401517	0.26839	0.149602	0.881078	0.996981
hsa-miR-23a-3p	10827.5	0.276492	0.289697	0.954418	0.339872	0.996981
hsa-miR-23a-5p	234.555	0.00913122	0.299142	0.0305247	0.975649	0.996981
hsa-miR-23b-3p	10358.4	0.413956	0.293495	1.41044	0.158411	0.996981
hsa-miR-23b-5p	3.18796	0.292627	0.255301	1.1462	0.251711	0.996981
hsa-miR-23c	4.80087	-0.0128459	0.254019	-0.0505704	0.959668	0.996981
hsa-miR-24-1-5p	62.045	0.639621	0.345185	1.85298	0.0638852	0.996981
hsa-miR-24-2-5p	1020.12	0.421031	0.311917	1.34982	0.177075	0.996981
hsa-miR-24-3p	8000.62	0.257974	0.296453	0.870201	0.384191	0.996981
hsa-miR-2467-5p	27.5136	0.346054	0.460886	0.750844	0.452746	0.996981
hsa-miR-25-3p	4992.02	-0.148949	0.316631	-0.470419	0.638056	0.996981
hsa-miR-25-5p	18.5358	0.159793	0.368414	0.433732	0.664483	0.996981
hsa-miR-2682-5p	117.379	0.104839	0.458713	0.22855	0.819219	0.996981
hsa-miR-26a-2-3p	82.0618	-0.428682	0.366145	-1.1708	0.24168	0.996981
hsa-miR-26a-5p	197492	0.0322172	0.290248	0.110999	0.911617	0.996981
hsa-miR-26b-3p	101.194	0.1887	0.349702	0.539603	0.589471	0.996981
hsa-miR-26b-5p	20825.2	-0.0247773	0.338831	-0.0731259	0.941706	0.996981
hsa-miR-27a-3p	35832.9	0.190589	0.190237	1.00185	0.316415	0.996981
hsa-miR-27a-5p	390.269	0.0796424	0.34088	0.233638	0.815266	0.996981
hsa-miR-27b-3p	324323	0.327669	0.329465	0.994549	0.319956	0.996981
hsa-miR-27b-5p	1064.86	0.303079	0.316986	0.956127	0.339008	0.996981
hsa-miR-28-3p	19782.8	-0.244103	0.168118	-1.45198	0.146508	0.996981
hsa-miR-28-5p	1998.64	-0.308846	0.210108	-1.46994	0.141579	0.996981
hsa-miR-296-3p	40.3962	0.128797	0.303596	0.42424	0.671391	0.996981
hsa-miR-296-5p	29.5723	-0.15039	0.298746	-0.503402	0.614681	0.996981
hsa-miR-299-3p	252.329	-0.163805	0.266778	-0.61401	0.539209	0.996981
hsa-miR-299-5p	59.3504	-0.226584	0.391192	-0.579213	0.562445	0.996981
hsa-miR-29a-3p	31464.4	0.473943	0.304248	1.55775	0.119292	0.996981
hsa-miR-29a-5p	122.158	0.499647	0.361053	1.38386	0.166402	0.996981
hsa-miR-29b-2-5p	19.2566	0.267994	0.437619	0.612391	0.540279	0.996981
hsa-miR-29b-3p	1013.59	0.322832	0.386276	0.835756	0.403292	0.996981
hsa-miR-29c-3p	2088.55	0.243458	0.401314	0.606652	0.544082	0.996981
hsa-miR-29c-5p	98.7989	0.151522	0.375082	0.40397	0.686235	0.996981
hsa-miR-301a-3p	2053.43	0.29472	0.376742	0.782286	0.434046	0.996981
hsa-miR-301b-3p	253.22	-0.341581	0.329504	-1.03665	0.299897	0.996981
hsa-miR-302a-5p	20.9221	-0.330939	0.389677	-0.849266	0.395734	0.996981
hsa-miR-302b-3p	11.0422	-0.138532	0.29449	-0.470413	0.63806	0.996981
hsa-miR-302d-3p	18.652	-0.492985	0.441457	-1.11672	0.264113	0.996981
hsa-miR-3065-3p	24.2456	0.525804	0.454982	1.15566	0.247821	0.996981
hsa-miR-3065-5p	6.53414	0.831378	0.374921	2.21747	0.0265907	0.996981
hsa-miR-30a-3p	3188.41	0.716346	0.406601	1.76179	0.0781048	0.996981
hsa-miR-30a-5p	82065.4	0.53729	0.391988	1.37068	0.170474	0.996981
hsa-miR-30b-3p	16.7327	0.0872707	0.438301	0.199112	0.842176	0.996981
hsa-miR-30b-5p	2163.56	-0.008596	0.37596	-0.0228641	0.981759	0.996981
hsa-miR-30c-1-3p	73.7484	-0.0754143	0.291786	-0.258457	0.796054	0.996981
hsa-miR-30c-2-3p	179.884	0.407444	0.398124	1.02341	0.306114	0.996981
hsa-miR-30c-5p	10438.3	0.500765	0.340551	1.47046	0.141438	0.996981
hsa-miR-30d-3p	131.921	0.0539425	0.324064	0.166456	0.867798	0.996981
hsa-miR-30d-5p	18279.4	0.00372335	0.279289	0.0133315	0.989363	0.996981
hsa-miR-30e-3p	2052.16	-0.00372129	0.303703	-0.012253	0.990224	0.996981
hsa-miR-31-3p	68.5026	-0.311295	0.379654	-0.819945	0.412248	0.996981
hsa-miR-31-5p	6195.19	-0.468478	0.462393	-1.01316	0.310984	0.996981
hsa-miR-3129-3p	19.818	0.356455	0.372599	0.956672	0.338733	0.996981
hsa-miR-3152-5p	47.7591	0.0924781	0.446475	0.207129	0.835909	0.996981
hsa-miR-3158-3p	33.2728	-0.25396	0.357989	-0.709408	0.478071	0.996981
hsa-miR-3168	6.39851	0.873941	0.380666	2.29582	0.021686	0.996981
hsa-miR-3176	21.7983	-0.412144	0.462522	-0.891079	0.372887	0.996981
hsa-miR-3180	10.1997	-0.190974	0.394173	-0.484492	0.628037	0.996981
hsa-miR-3180-3p	10.1477	-0.188882	0.394316	-0.479012	0.63193	0.996981
hsa-miR-3188	4.83746	0.336081	0.270195	1.24385	0.213556	0.996981
hsa-miR-32-3p	32.9511	0.439111	0.462275	0.949891	0.342168	0.996981
hsa-miR-32-5p	148.092	0.149175	0.417467	0.357333	0.720842	0.996981
hsa-miR-3200-3p	27.7447	-0.21203	0.396608	-0.534607	0.592922	0.996981
hsa-miR-320a	4702.73	-0.0287959	0.2643	-0.108952	0.913241	0.996981
hsa-miR-320b	171.406	-0.236475	0.262526	-0.90077	0.367711	0.996981
hsa-miR-320c	47.8492	0.0495088	0.302597	0.163613	0.870036	0.996981
hsa-miR-320d	35.8397	0.396087	0.331214	1.19586	0.23175	0.996981
hsa-miR-323a-3p	249.145	-0.125699	0.357201	-0.3519	0.724913	0.996981
hsa-miR-323b-3p	370.904	0.35454	0.395891	0.895549	0.370494	0.996981
hsa-miR-324-3p	79.6497	0.351156	0.295597	1.18796	0.23485	0.996981
hsa-miR-324-5p	81.8065	0.166177	0.370083	0.449027	0.653412	0.996981
hsa-miR-326	104.3	0.130045	0.415928	0.312663	0.754536	0.996981
hsa-miR-328-3p	686.904	0.431514	0.258541	1.66903	0.0951106	0.996981
hsa-miR-329-3p	135.254	0.190514	0.33301	0.572097	0.567256	0.996981
hsa-miR-330-3p	87.3455	0.37709	0.287643	1.31097	0.189869	0.996981
hsa-miR-330-5p	270.194	0.426872	0.298023	1.43235	0.152044	0.996981
hsa-miR-331-3p	1325.44	-0.340535	0.395165	-0.861755	0.388823	0.996981
hsa-miR-331-5p	41.7661	-0.073694	0.340761	-0.216263	0.828783	0.996981
hsa-miR-335-3p	5734.87	0.253147	0.458047	0.552665	0.580493	0.996981
hsa-miR-335-5p	6694.85	0.0883054	0.459987	0.191974	0.847763	0.996981
hsa-miR-337-3p	370.594	0.251709	0.300093	0.838771	0.401598	0.996981
hsa-miR-337-5p	144.173	0.224624	0.325037	0.691072	0.489521	0.996981
hsa-miR-339-3p	479.049	-0.149347	0.249432	-0.59875	0.54934	0.996981
hsa-miR-339-5p	198.581	0.237893	0.266901	0.891314	0.372761	0.996981
hsa-miR-33a-5p	35.8086	0.047881	0.462529	0.10352	0.91755	0.996981
hsa-miR-33b-3p	10.9792	0.0588349	0.401478	0.146546	0.88349	0.996981
hsa-miR-33b-5p	77.1911	-0.044944	0.452569	-0.0993087	0.920893	0.996981
hsa-miR-340-3p	100.723	0.555079	0.338833	1.63821	0.101378	0.996981
hsa-miR-340-5p	2772.72	0.161068	0.371762	0.433256	0.664829	0.996981
hsa-miR-342-3p	591.75	0.143667	0.290048	0.49532	0.620374	0.996981
hsa-miR-342-5p	7.20945	0.0369067	0.29492	0.125142	0.900412	0.996981
hsa-miR-345-5p	1033.49	0.0430302	0.390171	0.110285	0.912183	0.996981
hsa-miR-34a-3p	55.1718	0.188847	0.334961	0.563787	0.572899	0.996981
hsa-miR-34a-5p	3254.15	0.0649114	0.269673	0.240704	0.809785	0.996981
hsa-miR-34b-3p	50.7952	0.12488	0.460846	0.27098	0.786406	0.996981
hsa-miR-34b-5p	157.296	0.0962975	0.437604	0.220056	0.825827	0.996981
hsa-miR-34c-3p	30.2086	0.227347	0.460987	0.493174	0.621889	0.996981
hsa-miR-34c-5p	1592.78	0.235176	0.420111	0.559794	0.57562	0.996981
hsa-miR-3605-3p	69.5133	0.534625	0.435411	1.22786	0.219499	0.996981
hsa-miR-3605-5p	37.201	0.170563	0.34927	0.488341	0.625308	0.996981
hsa-miR-361-3p	736.032	-0.0342815	0.349814	-0.0979991	0.921933	0.996981
hsa-miR-361-5p	1277.41	0.294622	0.196685	1.49794	0.13415	0.996981
hsa-miR-3613-3p	9.96322	0.0526629	0.397803	0.132385	0.89468	0.996981
hsa-miR-3613-5p	89.8308	0.00648517	0.379534	0.0170872	0.986367	0.996981
hsa-miR-3615	287.261	0.404411	0.399188	1.01308	0.311021	0.996981
hsa-miR-362-3p	7.97109	-0.0902476	0.352162	-0.256267	0.797744	0.996981
hsa-miR-362-5p	82.6587	-0.253456	0.29711	-0.853072	0.39362	0.996981
hsa-miR-3620-3p	4.87902	-0.0377909	0.254036	-0.148762	0.881741	0.996981
hsa-miR-363-3p	3525.27	0.345901	0.462459	0.747961	0.454484	0.996981
hsa-miR-365a-3p	954.229	0.12064	0.3962	0.304492	0.760753	0.996981
hsa-miR-365b-3p	954.229	0.12064	0.3962	0.304492	0.760753	0.996981
hsa-miR-365b-5p	63.0276	0.199345	0.454818	0.438296	0.661172	0.996981
hsa-miR-3661	11.8876	-0.0377148	0.294545	-0.128044	0.898114	0.996981
hsa-miR-3677-3p	22.3294	-0.335379	0.349023	-0.960906	0.336599	0.996981
hsa-miR-369-3p	666.175	0.35908	0.296446	1.21128	0.225787	0.996981
hsa-miR-369-5p	884.995	0.401619	0.360246	1.11485	0.264917	0.996981
hsa-miR-370-3p	421.325	0.329311	0.321897	1.02303	0.306293	0.996981
hsa-miR-370-5p	25.0568	0.0330248	0.390455	0.0845802	0.932595	0.996981
hsa-miR-374a-3p	1276.44	-0.371087	0.31196	-1.18953	0.23423	0.996981
hsa-miR-374a-5p	734.536	-0.10121	0.284413	-0.355857	0.721948	0.996981
hsa-miR-374b-3p	73.1645	-0.253579	0.39603	-0.640302	0.521976	0.996981
hsa-miR-374b-5p	320.438	-0.133016	0.338658	-0.392774	0.694486	0.996981
hsa-miR-375	45.6997	0.705063	0.456398	1.54484	0.122385	0.996981
hsa-miR-376a-2-5p	23.6033	0.00975911	0.389398	0.0250621	0.980005	0.996981
hsa-miR-376a-3p	233.738	0.480332	0.301947	1.59078	0.111658	0.996981
hsa-miR-376a-5p	352.658	0.00983038	0.27855	0.0352912	0.971848	0.996981
hsa-miR-376b-3p	103.424	0.449558	0.331741	1.35515	0.17537	0.996981
hsa-miR-376c-3p	616.278	0.470969	0.273907	1.71945	0.0855326	0.996981
hsa-miR-377-3p	227.894	0.295988	0.274561	1.07804	0.281016	0.996981
hsa-miR-377-5p	373.767	0.104523	0.257544	0.405846	0.684856	0.996981
hsa-miR-378a-3p	2524.58	0.0986412	0.42897	0.229949	0.818132	0.996981
hsa-miR-378a-5p	18.9367	0.0754979	0.390331	0.19342	0.84663	0.996981
hsa-miR-378d	21.2357	0.097723	0.436538	0.223859	0.822867	0.996981
hsa-miR-378i	15.3656	-0.0683046	0.393492	-0.173586	0.862191	0.996981
hsa-miR-379-3p	265.09	0.306098	0.306905	0.99737	0.318585	0.996981
hsa-miR-379-5p	269.245	0.178194	0.356798	0.499424	0.617481	0.996981
hsa-miR-380-3p	73.6813	0.153303	0.360141	0.425674	0.670345	0.996981
hsa-miR-381-3p	6539.61	-0.216952	0.263021	-0.824846	0.409459	0.996981
hsa-miR-382-3p	85.8265	-0.0877812	0.228562	-0.384059	0.700935	0.996981
hsa-miR-382-5p	483.913	0.0473593	0.220105	0.215166	0.829638	0.996981
hsa-miR-3909	121.553	-0.20635	0.319739	-0.645368	0.518689	0.996981
hsa-miR-3912-3p	21.636	0.0789291	0.461124	0.171167	0.864093	0.996981
hsa-miR-3913-5p	9.0972	-0.0522927	0.349798	-0.149494	0.881164	0.996981
hsa-miR-3928-3p	13.7624	0.186447	0.460072	0.405256	0.68529	0.996981
hsa-miR-3934-5p	7.86292	-0.047267	0.297159	-0.159063	0.873619	0.996981
hsa-miR-3960	11.1536	-0.155156	0.348421	-0.445311	0.656095	0.996981
hsa-miR-409-3p	12192.5	0.201631	0.357572	0.563888	0.57283	0.996981
hsa-miR-409-5p	590.463	0.650238	0.387013	1.68014	0.0929295	0.996981
hsa-miR-410-3p	8087.92	0.336567	0.367898	0.914838	0.360277	0.996981
hsa-miR-411-3p	256.607	0.0443591	0.368325	0.120434	0.904139	0.996981
hsa-miR-411-5p	20047.4	-0.0140787	0.31203	-0.0451197	0.964012	0.996981
hsa-miR-412-5p	45.2359	-0.0391586	0.452255	-0.0865852	0.931001	0.996981
hsa-miR-421	1166.37	0.115721	0.222866	0.519241	0.603593	0.996981
hsa-miR-423-3p	10194.4	0.396245	0.261472	1.51544	0.12966	0.996981
hsa-miR-423-5p	5298.73	0.234134	0.204999	1.14212	0.253404	0.996981
hsa-miR-424-3p	58.6216	-0.0261243	0.372678	-0.0700988	0.944115	0.996981
hsa-miR-424-5p	175.862	-0.347393	0.349989	-0.992583	0.320913	0.996981
hsa-miR-425-3p	73.8251	0.203481	0.221282	0.919558	0.357804	0.996981
hsa-miR-425-5p	790.736	0.0645174	0.16826	0.38344	0.701394	0.996981
hsa-miR-4286	162.014	-0.290805	0.381947	-0.761374	0.446434	0.996981
hsa-miR-4301	28.1057	0.292169	0.458831	0.636767	0.524276	0.996981
hsa-miR-431-3p	218.844	0.224843	0.41039	0.547875	0.583778	0.996981
hsa-miR-432-3p	12.566	0.328006	0.447012	0.733774	0.463086	0.996981
hsa-miR-432-5p	1145.87	0.34692	0.370795	0.935611	0.349473	0.996981
hsa-miR-433-3p	226.659	0.665611	0.365363	1.82178	0.0684884	0.996981
hsa-miR-4435	4.01497	-0.0597794	0.253563	-0.235758	0.813621	0.996981
hsa-miR-4454	61.881	0.0729362	0.393358	0.185419	0.8529	0.996981
hsa-miR-4466	9.94592	-0.0241897	0.290391	-0.0833003	0.933613	0.996981
hsa-miR-4485-3p	9.30365	0.394526	0.287896	1.37038	0.17057	0.996981
hsa-miR-4508	3.45495	-0.229612	0.252889	-0.907953	0.363903	0.996981
hsa-miR-450a-5p	135.14	-0.347808	0.39605	-0.878191	0.37984	0.996981
hsa-miR-450b-5p	341.537	-0.473365	0.373234	-1.26828	0.204698	0.996981
hsa-miR-4510	16.5136	-0.00407155	0.3919	-0.0103893	0.991711	0.996981
hsa-miR-451a	5.24027	0.07916	0.296917	0.266606	0.789772	0.996981
hsa-miR-452-5p	595.315	0.605579	0.435661	1.39002	0.164522	0.996981
hsa-miR-4532	149.587	-0.343105	0.432552	-0.79321	0.427655	0.996981
hsa-miR-454-3p	649.842	0.0130785	0.323105	0.0404774	0.967713	0.996981
hsa-miR-454-5p	36.1966	0.376403	0.341262	1.10297	0.270038	0.996981
hsa-miR-455-3p	623.848	-0.730349	0.343418	-2.1267	0.0334447	0.996981
hsa-miR-455-5p	313.537	-0.578484	0.353654	-1.63573	0.101896	0.996981
hsa-miR-4662a-5p	23.2533	-0.199313	0.462159	-0.431265	0.666276	0.996981
hsa-miR-4677-3p	56.543	-0.308418	0.352472	-0.875015	0.381566	0.996981
hsa-miR-4685-3p	3.68525	0.123651	0.253331	0.4881	0.625479	0.996981
hsa-miR-4728-3p	11.8199	0.1929	0.301576	0.639639	0.522407	0.996981
hsa-miR-4767	6.1915	-0.108732	0.296923	-0.366195	0.71422	0.996981
hsa-miR-4775	139.966	-0.080246	0.452938	-0.177168	0.859377	0.996981
hsa-miR-4787-3p	6.88724	0.0819637	0.29777	0.275258	0.783118	0.996981
hsa-miR-4792	193.851	-0.654465	0.391952	-1.66976	0.0949674	0.996981
hsa-miR-483-3p	4.74108	-0.231666	0.253792	-0.912818	0.361338	0.996981
hsa-miR-483-5p	5.79788	-0.119649	0.254344	-0.470424	0.638052	0.996981
hsa-miR-484	1749.28	0.410394	0.257337	1.59478	0.110762	0.996981
hsa-miR-485-3p	176.673	0.37874	0.304595	1.24342	0.213713	0.996981
hsa-miR-485-5p	289.584	0.498627	0.382746	1.30276	0.192656	0.996981
hsa-miR-486-3p	21.0948	-0.0221083	0.43793	-0.0504837	0.959737	0.996981
hsa-miR-486-5p	3770.83	-0.146724	0.350343	-0.418801	0.675362	0.996981
hsa-miR-487a-3p	241.7	0.591667	0.387765	1.52584	0.12705	0.996981
hsa-miR-487a-5p	14.7813	0.399136	0.4528	0.881484	0.378056	0.996981
hsa-miR-487b-3p	826.986	0.313624	0.353693	0.886711	0.375235	0.996981
hsa-miR-489-3p	82.8247	-0.406186	0.450242	-0.902151	0.366977	0.996981
hsa-miR-491-5p	5.17618	-0.0937197	0.254132	-0.368783	0.712289	0.996981
hsa-miR-493-3p	1479.19	0.224055	0.343892	0.651528	0.514706	0.996981
hsa-miR-493-5p	2660.05	0.249087	0.329045	0.756999	0.449051	0.996981
hsa-miR-494-3p	254.216	-0.17391	0.379911	-0.457764	0.647122	0.996981
hsa-miR-495-3p	213.643	0.452435	0.358698	1.26133	0.207191	0.996981
hsa-miR-496	56.6929	0.23251	0.364033	0.638707	0.523014	0.996981
hsa-miR-497-5p	310.1	0.328939	0.462509	0.711206	0.476957	0.996981
hsa-miR-499a-5p	8.59657	0.0575228	0.349758	0.164464	0.869366	0.996981
hsa-miR-500a-3p	1898.27	0.0600523	0.249419	0.240769	0.809734	0.996981
hsa-miR-500a-5p	25.1094	0.0489016	0.46193	0.105864	0.915691	0.996981
hsa-miR-501-3p	516.367	0.282259	0.221984	1.27153	0.20354	0.996981
hsa-miR-501-5p	19.6336	0.120506	0.460373	0.261758	0.793508	0.996981
hsa-miR-5010-3p	28.2438	0.245925	0.405472	0.606516	0.544172	0.996981
hsa-miR-502-3p	265.968	-0.188796	0.338393	-0.557919	0.5769	0.996981
hsa-miR-502-5p	9.25736	-0.128462	0.348673	-0.36843	0.712553	0.996981
hsa-miR-504-5p	13.1167	0.268714	0.351598	0.764265	0.444709	0.996981
hsa-miR-505-3p	155.883	-0.282184	0.357643	-0.789011	0.430106	0.996981
hsa-miR-505-5p	3.9649	-0.0456785	0.253554	-0.180153	0.857033	0.996981
hsa-miR-511-3p	3.97758	-0.230629	0.253337	-0.910362	0.362631	0.996981
hsa-miR-511-5p	25.1036	-0.140115	0.383583	-0.365279	0.714903	0.996981
hsa-miR-532-3p	135.067	0.0342075	0.344208	0.0993804	0.920836	0.996981
hsa-miR-532-5p	2173.94	0.030761	0.342902	0.0897079	0.928519	0.996981
hsa-miR-539-3p	495.733	0.216704	0.334622	0.64761	0.517237	0.996981
hsa-miR-539-5p	78.4849	0.174919	0.373297	0.468578	0.639371	0.996981
hsa-miR-541-3p	7.27024	-0.190042	0.298235	-0.637223	0.52398	0.996981
hsa-miR-542-3p	108.564	-0.704164	0.31855	-2.21053	0.0270686	0.996981
hsa-miR-542-5p	14.5161	-0.439739	0.447612	-0.982412	0.325897	0.996981
hsa-miR-543	225.36	0.835325	0.373876	2.23423	0.0254678	0.996981
hsa-miR-545-5p	5.53465	0.127539	0.299529	0.425798	0.670255	0.996981
hsa-miR-548ad-5p	17.2662	-0.267549	0.460743	-0.580692	0.561448	0.996981
hsa-miR-548ae-5p	21.7027	-0.219929	0.460944	-0.477128	0.633271	0.996981
hsa-miR-548am-5p	19.277	0.160967	0.461165	0.349045	0.727056	0.996981
hsa-miR-548au-5p	4.73524	-0.0331874	0.253986	-0.130666	0.896039	0.996981
hsa-miR-548ay-5p	22.7496	-0.41544	0.319382	-1.30076	0.19334	0.996981
hsa-miR-548c-5p	19.601	0.0920114	0.461618	0.199324	0.842009	0.996981
hsa-miR-548d-5p	17.1349	-0.504781	0.460869	-1.09528	0.273394	0.996981
hsa-miR-548e-3p	54.4051	0.0701073	0.273704	0.256143	0.797841	0.996981
hsa-miR-548e-5p	14.3701	0.223343	0.450245	0.496048	0.61986	0.996981
hsa-miR-548f-3p	6.22218	-0.163248	0.300581	-0.543109	0.587055	0.996981
hsa-miR-548i	4.65768	-0.0616382	0.253934	-0.242733	0.808212	0.996981
hsa-miR-548k	223.662	0.259736	0.236829	1.09673	0.272761	0.996981
hsa-miR-548o-3p	39.6485	0.182072	0.301884	0.603119	0.54643	0.996981
hsa-miR-548o-5p	19.601	0.0920114	0.461618	0.199324	0.842009	0.996981
hsa-miR-549a	19.878	-0.547607	0.351066	-1.55984	0.118797	0.996981
hsa-miR-550a-3p	13.9228	0.489034	0.454403	1.07621	0.281832	0.996981
hsa-miR-550a-5p	16.021	-0.178745	0.462287	-0.386654	0.699012	0.996981
hsa-miR-551b-3p	11.513	-0.0683599	0.255282	-0.267781	0.788868	0.996981
hsa-miR-561-5p	338.8	-0.159787	0.440936	-0.362381	0.717067	0.996981
hsa-miR-5699-5p	19.0888	-0.187125	0.440856	-0.42446	0.671231	0.996981
hsa-miR-574-3p	5360.32	0.32984	0.271043	1.21693	0.22363	0.996981
hsa-miR-574-5p	972.085	0.0239842	0.221758	0.108155	0.913873	0.996981
hsa-miR-576-3p	12.5891	0.139419	0.461809	0.301897	0.76273	0.996981
hsa-miR-576-5p	36.5856	-0.0939383	0.297746	-0.315498	0.752383	0.996981
hsa-miR-577	159.223	-0.360977	0.448333	-0.805154	0.420731	0.996981
hsa-miR-582-3p	90.7313	-0.354943	0.447362	-0.793412	0.427538	0.996981
hsa-miR-582-5p	25.8547	-0.49319	0.462031	-1.06744	0.285773	0.996981
hsa-miR-585-3p	40.5619	-0.544185	0.462508	-1.1766	0.239357	0.996981
hsa-miR-585-5p	8.57393	-0.177921	0.350716	-0.507309	0.611938	0.996981
hsa-miR-589-3p	48.093	-0.508485	0.339027	-1.49984	0.133657	0.996981
hsa-miR-589-5p	413.439	-0.291319	0.261054	-1.11593	0.264451	0.996981
hsa-miR-590-3p	100.113	-0.309216	0.221554	-1.39567	0.162815	0.996981
hsa-miR-598-3p	216.854	0.0294886	0.381993	0.0771967	0.938467	0.996981
hsa-miR-615-3p	39.8889	0.14769	0.44474	0.332082	0.739828	0.996981
hsa-miR-616-5p	23.1183	-0.454922	0.330213	-1.37766	0.168307	0.996981
hsa-miR-625-3p	32.1186	0.259318	0.386581	0.670797	0.50235	0.996981
hsa-miR-625-5p	41.1042	0.0816843	0.394514	0.20705	0.835971	0.996981
hsa-miR-627-5p	11.8449	-0.0124627	0.400395	-0.0311261	0.975169	0.996981
hsa-miR-628-3p	65.0682	0.0485724	0.260543	0.186428	0.852109	0.996981
hsa-miR-628-5p	163.425	-0.0502819	0.199063	-0.252593	0.800583	0.996981
hsa-miR-629-5p	69.4937	0.0128266	0.443096	0.0289475	0.976906	0.996981
hsa-miR-641	39.2022	-0.369282	0.328804	-1.12311	0.261393	0.996981
hsa-miR-6503-3p	3.4778	0.302592	0.258868	1.16891	0.242441	0.996981
hsa-miR-651-5p	7.93607	-0.0407389	0.295286	-0.137964	0.890269	0.996981
hsa-miR-6511a-3p	21.8032	0.0700673	0.375633	0.186531	0.852028	0.996981
hsa-miR-6511b-3p	32.4641	0.144895	0.361826	0.400454	0.688822	0.996981
hsa-miR-652-3p	107.789	0.0349979	0.36313	0.0963784	0.92322	0.996981
hsa-miR-654-3p	13002.2	0.263628	0.347684	0.75824	0.448308	0.996981
hsa-miR-654-5p	308.105	0.0648127	0.358682	0.180697	0.856606	0.996981
hsa-miR-655-3p	44.8607	-0.14787	0.326798	-0.452482	0.650922	0.996981
hsa-miR-656-3p	185.376	0.241341	0.337822	0.714402	0.474979	0.996981
hsa-miR-659-5p	14.1725	0.11786	0.456496	0.258184	0.796265	0.996981
hsa-miR-660-5p	1312.21	0.0133211	0.363534	0.0366433	0.970769	0.996981
hsa-miR-664a-3p	679.177	-0.328196	0.246464	-1.33162	0.182986	0.996981
hsa-miR-664a-5p	93.101	0.143721	0.25375	0.566389	0.571129	0.996981
hsa-miR-664b-3p	30.7044	-0.345776	0.31916	-1.0834	0.278633	0.996981
hsa-miR-665	122.196	0.472216	0.336072	1.4051	0.15999	0.996981
hsa-miR-668-3p	62.9726	0.418979	0.358523	1.16863	0.242555	0.996981
hsa-miR-671-3p	482.941	-0.00771886	0.188997	-0.0408411	0.967423	0.996981
hsa-miR-671-5p	97.28	-0.124903	0.230108	-0.542802	0.587266	0.996981
hsa-miR-6716-3p	32.8373	0.168974	0.422715	0.399735	0.689352	0.996981
hsa-miR-6770-3p	16.9471	0.429846	0.456427	0.941762	0.346315	0.996981
hsa-miR-6784-3p	3.40193	0.300727	0.25821	1.16466	0.244157	0.996981
hsa-miR-6819-3p	4.30454	0.320961	0.265183	1.21034	0.22615	0.996981
hsa-miR-6827-3p	4.04366	0.318079	0.264225	1.20382	0.228661	0.996981
hsa-miR-6842-3p	14.4749	0.10933	0.346547	0.315483	0.752395	0.996981
hsa-miR-6852-5p	7.67727	0.181624	0.349875	0.519112	0.603683	0.996981
hsa-miR-7-1-3p	18.5606	-0.142318	0.345476	-0.411947	0.680378	0.996981
hsa-miR-708-3p	115.097	0.159973	0.457134	0.349947	0.726378	0.996981
hsa-miR-708-5p	192.37	0.433558	0.444266	0.975898	0.329115	0.996981
hsa-miR-744-5p	1029.34	-0.0902473	0.128437	-0.702659	0.482268	0.996981
hsa-miR-758-3p	507.903	0.163318	0.336661	0.485111	0.627598	0.996981
hsa-miR-758-5p	14.4417	0.296371	0.439935	0.673669	0.500522	0.996981
hsa-miR-7641	5.06202	-0.0349029	0.254127	-0.137345	0.890758	0.996981
hsa-miR-766-3p	31.4739	-0.250313	0.462178	-0.541594	0.588098	0.996981
hsa-miR-769-3p	12.3519	0.0821444	0.443357	0.185278	0.853011	0.996981
hsa-miR-769-5p	2572.7	0.170458	0.235643	0.723373	0.469451	0.996981
hsa-miR-770-5p	29.038	0.124439	0.428793	0.290209	0.771657	0.996981
hsa-miR-7704	75.735	-0.363866	0.300966	-1.209	0.226665	0.996981
hsa-miR-7705	7.66039	0.113352	0.297787	0.380647	0.703465	0.996981
hsa-miR-7706	262.966	0.303134	0.346297	0.875358	0.381379	0.996981
hsa-miR-7977	158.637	0.0987278	0.284673	0.346811	0.728733	0.996981
hsa-miR-874-3p	220.647	-0.145823	0.378893	-0.384866	0.700336	0.996981
hsa-miR-874-5p	36.3924	-0.196484	0.462426	-0.424898	0.670911	0.996981
hsa-miR-877-5p	90.1045	0.246559	0.313683	0.786013	0.43186	0.996981
hsa-miR-887-3p	192.643	-0.269322	0.386097	-0.697549	0.485459	0.996981
hsa-miR-887-5p	38.7793	0.0264871	0.335747	0.0788901	0.93712	0.996981
hsa-miR-889-3p	1776.25	-0.0671946	0.28133	-0.238846	0.811225	0.996981
hsa-miR-891a-5p	41.3338	-0.114442	0.428956	-0.266792	0.78963	0.996981
hsa-miR-9-3p	101.283	0.0144031	0.45973	0.0313295	0.975007	0.996981
hsa-miR-9-5p	6283.02	-0.0736005	0.459344	-0.16023	0.8727	0.996981
hsa-miR-92a-3p	57745.1	0.406192	0.345142	1.17688	0.239243	0.996981
hsa-miR-92b-3p	14735.5	0.0391469	0.266918	0.146663	0.883398	0.996981
hsa-miR-92b-5p	9.08773	0.0633812	0.402774	0.157362	0.87496	0.996981
hsa-miR-93-3p	55.6665	0.566085	0.313712	1.80447	0.0711574	0.996981
hsa-miR-93-5p	1177.6	0.191083	0.32349	0.590693	0.554726	0.996981
hsa-miR-935	14.9827	0.201475	0.392762	0.512969	0.607973	0.996981
hsa-miR-937-3p	5.44453	0.817655	0.373425	2.18961	0.0285526	0.996981
hsa-miR-940	30.7486	-0.191175	0.354857	-0.538739	0.590067	0.996981
hsa-miR-941	1994.97	0.0850179	0.245345	0.346524	0.728949	0.996981
hsa-miR-944	7.57874	-0.499676	0.340814	-1.46612	0.142615	0.996981
hsa-miR-95-3p	58.4401	-0.355947	0.414974	-0.857758	0.391026	0.996981
hsa-miR-98-3p	119.261	0.24725	0.253488	0.975391	0.329366	0.996981
hsa-miR-98-5p	14134.4	0.168893	0.301801	0.559617	0.575741	0.996981
hsa-miR-99a-3p	170.304	-0.30661	0.424354	-0.722533	0.469967	0.996981
hsa-miR-99a-5p	6453.07	-0.0820249	0.398834	-0.205662	0.837055	0.996981
hsa-miR-99b-3p	270.41	0.0297977	0.199525	0.149343	0.881283	0.996981
hsa-miR-99b-5p	42990.3	0.318134	0.266813	1.19235	0.233125	0.996981
hsa-miR-1270	4.05449	-0.0261266	0.25362	-0.103015	0.917951	0.996981
hsa-miR-1275	9.82345	0.0420216	0.343589	0.122302	0.90266	0.996981
hsa-miR-154-3p	8.95863	0.636952	0.390647	1.6305	0.102995	0.996981
hsa-miR-2682-3p	10.1391	0.0399914	0.340178	0.11756	0.906416	0.996981
hsa-miR-3117-3p	45.5491	0.122625	0.46249	0.26514	0.790901	0.996981
hsa-miR-433-5p	13.1207	0.103053	0.293326	0.351324	0.725345	0.996981
hsa-miR-4455	73.4578	0.289908	0.328633	0.882163	0.377688	0.996981
hsa-miR-503-5p	13.5339	-0.0491931	0.437445	-0.112455	0.910462	0.996981
hsa-miR-653-5p	7.92755	-0.0274722	0.254879	-0.107786	0.914166	0.996981
hsa-miR-7-5p	7.45059	0.0243326	0.292907	0.0830728	0.933794	0.996981
hsa-miR-1268a	75.234	0.229846	0.432332	0.531643	0.594973	0.996981
hsa-miR-1291	5.45035	0.0924361	0.298688	0.309474	0.756961	0.996981
hsa-miR-26a-1-3p	4.04967	-0.0767771	0.253591	-0.302759	0.762073	0.996981
hsa-miR-302a-3p	18.7603	-0.280071	0.392007	-0.714453	0.474947	0.996981
hsa-miR-373-3p	11.9201	-0.216895	0.30115	-0.720221	0.471389	0.996981
hsa-miR-381-5p	3.85042	-0.0438826	0.253478	-0.173122	0.862555	0.996981
hsa-miR-548al	8.48044	-0.0849102	0.299029	-0.283953	0.776446	0.996981
hsa-miR-5683	12.0077	0.178202	0.297947	0.598099	0.549774	0.996981
hsa-miR-146a-3p	5.67537	0.352693	0.27548	1.28028	0.200445	0.996981
hsa-miR-33a-3p	4.83927	-0.478195	0.335953	-1.4234	0.15462	0.996981
hsa-miR-1-3p	4.31882	-0.231092	0.253541	-0.91146	0.362053	0.996981
hsa-miR-3607-3p	26.3999	-0.143193	0.462544	-0.309576	0.756883	0.996981
hsa-miR-4521	14.7199	-0.0216092	0.395821	-0.0545934	0.956462	0.996981
hsa-miR-5701	85.4556	-0.43214	0.396137	-1.09088	0.275324	0.996981
hsa-miR-30e-5p	19117.1	0.000696876	0.161237	0.00432207	0.996551	0.998146
hsa-miR-744-3p	18.7729	-0.00088041	0.378944	-0.00232333	0.998146	0.998146
hsa-let-7i-3p	255.687	0.327076	0.436312	0.749636	NA	NA
hsa-miR-139-5p	97.0528	0.66859	0.410921	1.62705	NA	NA
hsa-miR-199b-5p	192.141	-0.823888	0.409141	-2.0137	NA	NA
hsa-miR-338-3p	12231.9	0.401287	0.428731	0.935989	NA	NA
hsa-miR-338-5p	839.241	0.227339	0.407487	0.557904	NA	NA
hsa-miR-516a-5p	13.6426	-0.129504	0.255415	-0.507034	NA	NA
hsa-miR-548ba	41.2401	-0.23101	0.292582	-0.789556	NA	NA
hsa-miR-584-5p	803.909	0.90214	0.451373	1.99866	NA	NA
hsa-miR-6756-3p	20.7935	0.0488859	0.293524	0.166548	NA	NA

## Sheet: DE miRNAs exosome expression
	DE results for Exosomes						Good hearing						Poor hearing
miRNA	baseMean	log2FoldChange (poor hearing/ good hearing)	lfcSE	stat	pvalue	padj	EV122	EV127	EV126	EV129	EV119	EV138	EV140	EV146	EV133	EV137	EV139	EV125	EV124
hsa-miR-6798-3p	Expression of this miRNA was not high enough in either of the 2 groups and hence was filtered out prior to DE analysis.
hsa-miR-192-5p	753.895	0.196428	0.218528	0.898869	0.368722	0.99879	585.891	768.438	500.229	754.025	971.422	548.885	965.074	1161.94	374.139	708.127	956.032	620.483	885.949
hsa-miR-431-5p	161.796	0.561518	0.226141	2.48304	0.0130265	0.909743	86.4581	114.732	110.05	120.549	123.168	175.085	102.075	206.467	143.964	302.541	206.439	263.907	147.918
